# Supplementary material for: Mix and match: Patchwork domain evolution of the land plant-specific Ca2+-permeable mechanosensitive channel MCA
Source: PLoS One. 2021 Apr 15;16(4):e0249735. doi: 10.1371/journal.pone.0249735 (PMC8049495; doi:10.1371/journal.pone.0249735)
Supplement: S19 Appendix — (ZIP) [file pone.0249735.s019.zip]

Archive with 2 entries (2 files):
- S19_Appendix_MCAfunc_seed_hmm/MCAfunc.hmm
- S19_Appendix_MCAfunc_seed_hmm/MCAfunc.seed.fas
