# Supplementary material for: Mix and match: Patchwork domain evolution of the land plant-specific Ca2+-permeable mechanosensitive channel MCA
Source: PLoS One. 2021 Apr 15;16(4):e0249735. doi: 10.1371/journal.pone.0249735 (PMC8049495; doi:10.1371/journal.pone.0249735)
Supplement: S19 Appendix — (ZIP) [file pone.0249735.s019.zip › S19_Appendix_MCAfunc_seed_hmm/MCAfunc.hmm]

HMMER3/f [3.3 | Nov 2019]
NAME  MCAfunc.seed
LENG  167
ALPH  amino
RF    no
MM    no
CONS  yes
CS    no
MAP   yes
DATE  Wed Jul  1 05:59:01 2020
NSEQ  42
EFFN  0.515259
CKSUM 731128973
STATS LOCAL MSV      -10.0507  0.70775
STATS LOCAL VITERBI  -11.0280  0.70775
STATS LOCAL FORWARD   -4.8964  0.70775
HMM          A        C        D        E        F        G        H        I        K        L        M        N        P        Q        R        S        T        V        W        Y   
            m->m     m->i     m->d     i->m     i->i     d->m     d->d
  COMPO   2.54392  4.23685  2.88929  2.62206  3.42987  3.12654  3.74455  2.70961  2.65567  2.23834  3.56248  3.09908  3.62589  3.03755  2.81502  2.77903  2.98245  2.62419  4.66794  3.41837
          2.68618  4.42225  2.77519  2.73123  3.46354  2.40513  3.72494  3.29354  2.67741  2.69355  4.24690  2.90347  2.73739  3.18146  2.89801  2.37887  2.77519  2.98518  4.58477  3.61503
          0.03106  3.88316  4.60551  0.61958  0.77255  0.00000        *
      1   2.97743  4.52447  4.06080  3.65496  3.21215  3.84202  4.38762  2.38880  3.42249  1.80511  1.35759  3.93116  4.30258  3.80360  3.62657  3.32771  3.28290  2.39618  5.05445  3.81723      1 m - - -
          2.68618  4.42225  2.77519  2.73123  3.46354  2.40513  3.72494  3.29354  2.67741  2.69355  4.24690  2.90347  2.73739  3.18146  2.89801  2.37887  2.77519  2.98518  4.58477  3.61503
          0.12479  3.88316  2.33579  0.61958  0.77255  0.48576  0.95510
      2   1.58252  4.31558  2.80512  2.58545  4.04909  2.93546  3.87334  3.39315  2.80221  3.11473  3.97415  3.01606  3.67910  3.10992  3.18401  2.29595  2.73613  2.99662  5.39334  4.11823      2 a - - -
          2.68618  4.42225  2.77519  2.73123  3.46354  2.40513  3.72494  3.29354  2.67741  2.69355  4.24690  2.90347  2.73739  3.18146  2.89801  2.37887  2.77519  2.98518  4.58477  3.61503
          0.18802  3.79243  1.90473  0.61958  0.77255  0.46736  0.98526
      3   2.41528  4.50542  2.74838  2.46837  3.95400  3.05575  3.24861  3.46633  2.54577  3.09402  3.94810  2.75068  3.70934  2.92503  2.92625  1.92912  2.79883  3.09832  5.27507  3.93903      3 s - - -
          2.68618  4.42225  2.77519  2.73123  3.46354  2.40513  3.72494  3.29354  2.67741  2.69355  4.24690  2.90347  2.73739  3.18146  2.89801  2.37887  2.77519  2.98518  4.58477  3.61503
          0.03647  3.72540  4.44774  0.61958  0.77255  0.46380  0.99125
      4   2.08541  4.22301  3.16201  2.81265  4.07337  2.99424  3.93830  3.44296  2.84511  3.14441  3.98616  2.84021  3.66201  3.17582  3.20294  1.65019  2.43493  2.91571  5.41073  4.15927      4 s - - -
          2.68618  4.42225  2.77519  2.73123  3.46354  2.40513  3.72494  3.29354  2.67741  2.69355  4.24690  2.90347  2.73739  3.18146  2.89801  2.37887  2.77519  2.98518  4.58477  3.61503
          0.04322  3.84300  3.86957  0.61958  0.77255  0.50626  0.92318
      5   2.98519  4.53505  3.88141  3.46014  2.28179  3.77179  3.58174  3.04619  3.21675  2.56083  3.68564  3.42853  4.20564  3.55587  3.42046  3.17142  3.25585  2.88912  1.60978  2.31100      5 w - - -
          2.68618  4.42225  2.77519  2.73123  3.46354  2.40513  3.72494  3.29354  2.67741  2.69355  4.24690  2.90347  2.73739  3.18146  2.89801  2.37887  2.77519  2.98518  4.58477  3.61503
          0.03235  3.84316  4.56551  0.61958  0.77255  0.50407  0.92651
      6   2.68031  5.31997  1.61653  1.67859  4.61966  3.17520  3.68859  4.08995  2.66848  3.63277  4.48089  2.65129  3.77603  2.85294  3.23516  2.73662  3.11168  3.68808  5.81653  4.34171      6 d - - -
          2.68618  4.42225  2.77519  2.73123  3.46354  2.40513  3.72494  3.29354  2.67741  2.69355  4.24690  2.90347  2.73739  3.18146  2.89801  2.37887  2.77519  2.98518  4.58477  3.61503
          0.03196  3.85516  4.57751  0.61958  0.77255  0.48492  0.95645
      7   2.61088  4.82651  2.81772  2.34231  4.06825  3.08280  2.77097  3.50399  2.34810  3.09110  3.91157  2.68623  3.78299  2.47739  2.77506  2.62985  2.71733  3.17565  5.30577  3.73092      7 e - - -
          2.68618  4.42225  2.77519  2.73123  3.46354  2.40513  3.72494  3.29354  2.67741  2.69355  4.24690  2.90347  2.73739  3.18146  2.89801  2.37887  2.77519  2.98518  4.58477  3.61503
          0.03138  3.87306  4.59541  0.61958  0.77255  0.49500  0.94051
      8   3.11160  4.49374  4.54523  3.98206  2.30838  4.29341  4.49156  2.11858  3.86533  1.15948  2.65602  4.24235  4.52488  4.00651  4.02715  3.61433  3.33364  2.21856  4.88691  3.66635      8 l - - -
          2.68618  4.42225  2.77519  2.73123  3.46354  2.40513  3.72494  3.29354  2.67741  2.69355  4.24690  2.90347  2.73739  3.18146  2.89801  2.37887  2.77519  2.98518  4.58477  3.61503
          0.03138  3.87306  4.59541  0.61958  0.77255  0.48003  0.96433
      9   2.41368  4.37053  2.93008  2.80376  4.26911  1.21124  4.07359  3.81745  3.03234  3.48573  4.36225  2.82465  3.72415  3.35014  3.36430  2.54994  2.87469  3.31450  5.55223  4.29707      9 g - - -
          2.68618  4.42225  2.77519  2.73123  3.46354  2.40513  3.72494  3.29354  2.67741  2.69355  4.24690  2.90347  2.73739  3.18146  2.89801  2.37887  2.77519  2.98518  4.58477  3.61503
          0.03106  3.88316  4.60551  0.61958  0.77255  0.48576  0.95510
     10   2.83873  5.31693  1.93640  1.39547  4.62774  2.97309  3.70207  4.11752  2.67254  3.64638  4.49039  2.67250  3.78897  2.86695  3.22985  2.75059  3.12272  3.71084  5.81396  4.35103     10 e - - -
          2.68618  4.42225  2.77519  2.73123  3.46354  2.40513  3.72494  3.29354  2.67741  2.69355  4.24690  2.90347  2.73739  3.18146  2.89801  2.37887  2.77519  2.98518  4.58477  3.61503
          0.03106  3.88316  4.60551  0.61958  0.77255  0.48576  0.95510
     11   3.04586  4.39780  4.60147  4.04168  2.92096  4.31087  4.64968  1.52362  3.93918  1.50418  2.84382  4.29682  4.56132  4.11135  4.11303  3.63997  3.27776  1.75851  5.11565  3.97356     11 l - - -
          2.68618  4.42225  2.77519  2.73123  3.46354  2.40513  3.72494  3.29354  2.67741  2.69355  4.24690  2.90347  2.73739  3.18146  2.89801  2.37887  2.77519  2.98518  4.58477  3.61503
          0.03106  3.88316  4.60551  0.61958  0.77255  0.48576  0.95510
     12   1.22553  4.09995  3.32257  3.07635  4.19084  2.55289  4.15939  3.53539  3.15090  3.28892  4.13883  3.23597  3.63638  3.44543  3.44996  2.21414  2.65780  3.03145  5.55384  4.33843     12 a - - -
          2.68618  4.42225  2.77519  2.73123  3.46354  2.40513  3.72494  3.29354  2.67741  2.69355  4.24690  2.90347  2.73739  3.18146  2.89801  2.37887  2.77519  2.98518  4.58477  3.61503
          0.03106  3.88316  4.60551  0.61958  0.77255  0.48576  0.95510
     13   2.45639  4.53037  2.75886  2.52424  4.22710  3.09768  3.82914  3.66415  2.68939  3.31021  4.15284  1.76040  3.72831  3.03044  3.08900  2.23366  2.56145  3.23544  5.51274  4.18741     13 n - - -
          2.68618  4.42225  2.77519  2.73123  3.46354  2.40513  3.72494  3.29354  2.67741  2.69355  4.24690  2.90347  2.73739  3.18146  2.89801  2.37887  2.77519  2.98518  4.58477  3.61503
          0.03106  3.88316  4.60551  0.61958  0.77255  0.48576  0.95510
     14   2.72266  4.24495  4.05423  3.41373  3.10717  3.89928  4.22189  1.95948  3.39902  2.04203  3.22746  3.79990  4.24750  3.67243  3.65422  3.19860  3.00642  1.45327  4.96367  3.60328     14 v - - -
          2.68618  4.42225  2.77519  2.73123  3.46354  2.40513  3.72494  3.29354  2.67741  2.69355  4.24690  2.90347  2.73739  3.18146  2.89801  2.37887  2.77519  2.98518  4.58477  3.61503
          0.03106  3.88316  4.60551  0.61958  0.77255  0.48576  0.95510
     15   1.25107  4.14619  3.59784  3.27675  3.89991  3.07417  4.23920  2.84269  3.22213  2.81166  3.85913  3.41817  3.78329  3.55737  3.49200  2.52852  2.76040  2.34806  5.42576  4.18983     15 a - - -
          2.68618  4.42225  2.77519  2.73123  3.46354  2.40513  3.72494  3.29354  2.67741  2.69355  4.24690  2.90347  2.73739  3.18146  2.89801  2.37887  2.77519  2.98518  4.58477  3.61503
          0.03106  3.88316  4.60551  0.61958  0.77255  0.48576  0.95510
     16   2.88892  4.87526  2.90967  2.66439  4.04528  3.37290  3.82285  3.67751  2.48439  3.17882  4.20620  3.12428  3.92640  1.21516  2.76844  2.93614  3.18580  3.40646  5.31531  4.00971     16 q - - -
          2.68618  4.42225  2.77519  2.73123  3.46354  2.40513  3.72494  3.29354  2.67741  2.69355  4.24690  2.90347  2.73739  3.18146  2.89801  2.37887  2.77519  2.98518  4.58477  3.61503
          0.03106  3.88316  4.60551  0.61958  0.77255  0.48576  0.95510
     17   3.16711  4.62612  4.20671  3.84646  3.13953  3.99582  4.49883  2.34399  3.61411  0.86214  3.15887  4.12091  4.42924  3.97988  3.78849  3.56771  3.46082  2.38413  5.02286  3.74869     17 l - - -
          2.68618  4.42225  2.77519  2.73123  3.46354  2.40513  3.72494  3.29354  2.67741  2.69355  4.24690  2.90347  2.73739  3.18146  2.89801  2.37887  2.77519  2.98518  4.58477  3.61503
          0.03106  3.88316  4.60551  0.61958  0.77255  0.48576  0.95510
     18   1.81091  4.13975  3.44360  3.12620  4.03218  3.00140  4.14919  3.11653  3.09992  3.01928  3.96226  3.30543  3.71400  3.43720  3.39217  2.45044  1.56546  2.75551  5.46112  4.24346     18 t - - -
          2.68618  4.42225  2.77519  2.73123  3.46354  2.40513  3.72494  3.29354  2.67741  2.69355  4.24690  2.90347  2.73739  3.18146  2.89801  2.37887  2.77519  2.98518  4.58477  3.61503
          0.03106  3.88316  4.60551  0.61958  0.77255  0.48576  0.95510
     19   2.67790  4.45245  3.35388  3.25455  4.39699  0.71280  4.37432  3.99907  3.43729  3.65189  4.62760  3.51814  3.84393  3.76058  3.67231  2.85009  3.15996  3.52531  5.48947  4.49920     19 g - - -
          2.68618  4.42225  2.77519  2.73123  3.46354  2.40513  3.72494  3.29354  2.67741  2.69355  4.24690  2.90347  2.73739  3.18146  2.89801  2.37887  2.77519  2.98518  4.58477  3.61503
          0.03106  3.88316  4.60551  0.61958  0.77255  0.48576  0.95510
     20   3.07392  4.44079  4.57746  4.01156  2.76606  4.30474  4.60408  1.86603  3.90744  1.23433  2.78228  4.27714  4.54285  4.06021  4.07580  3.62796  3.30032  1.89159  5.04620  3.91447     20 l - - -
          2.68618  4.42225  2.77519  2.73123  3.46354  2.40513  3.72494  3.29354  2.67741  2.69355  4.24690  2.90347  2.73739  3.18146  2.89801  2.37887  2.77519  2.98518  4.58477  3.61503
          0.03106  3.88316  4.60551  0.61958  0.77255  0.48576  0.95510
     21   2.86118  5.22840  1.18845  2.13785  4.54928  3.15651  3.78187  4.12794  2.82801  3.70486  4.59685  2.53855  3.80385  2.97853  3.39121  2.79079  3.18564  3.71972  5.79873  4.32936     21 d - - -
          2.68618  4.42225  2.77519  2.73123  3.46354  2.40513  3.72494  3.29354  2.67741  2.69355  4.24690  2.90347  2.73739  3.18146  2.89801  2.37887  2.77519  2.98518  4.58477  3.61503
          0.03106  3.88316  4.60551  0.61958  0.77255  0.48576  0.95510
     22   0.99846  4.19714  3.47324  3.26486  4.06283  3.02143  4.28567  3.18992  3.28138  3.07106  4.10158  3.41183  3.76165  3.62153  3.53127  2.54728  2.82537  2.84247  5.48891  4.29031     22 a - - -
          2.68618  4.42225  2.77519  2.73123  3.46354  2.40513  3.72494  3.29354  2.67741  2.69355  4.24690  2.90347  2.73739  3.18146  2.89801  2.37887  2.77519  2.98518  4.58477  3.61503
          0.03106  3.88316  4.60551  0.61958  0.77255  0.48576  0.95510
     23   2.62666  4.27253  4.00421  3.56920  3.54528  3.57140  4.39492  2.05530  3.42758  2.20216  3.47059  3.80442  4.20635  3.78275  3.67770  3.08838  3.02765  1.22723  5.25828  4.00134     23 v - - -
          2.68618  4.42225  2.77519  2.73123  3.46354  2.40513  3.72494  3.29354  2.67741  2.69355  4.24690  2.90347  2.73739  3.18146  2.89801  2.37887  2.77519  2.98518  4.58477  3.61503
          0.03106  3.88316  4.60551  0.61958  0.77255  0.48576  0.95510
     24   2.83761  4.97842  3.18545  2.61903  4.39040  3.26440  3.58055  3.76340  1.68247  3.26995  4.11840  3.06081  3.91027  2.72250  1.69499  2.78110  3.04279  3.43359  5.37919  4.15460     24 k - - -
          2.68618  4.42225  2.77519  2.73123  3.46354  2.40513  3.72494  3.29354  2.67741  2.69355  4.24690  2.90347  2.73739  3.18146  2.89801  2.37887  2.77519  2.98518  4.58477  3.61503
          0.03106  3.88316  4.60551  0.61958  0.77255  0.48576  0.95510
     25   3.16711  4.62612  4.20671  3.84646  3.13953  3.99582  4.49883  2.34399  3.61411  0.86214  3.15887  4.12091  4.42924  3.97988  3.78849  3.56771  3.46082  2.38413  5.02286  3.74869     25 l - - -
          2.68618  4.42225  2.77519  2.73123  3.46354  2.40513  3.72494  3.29354  2.67741  2.69355  4.24690  2.90347  2.73739  3.18146  2.89801  2.37887  2.77519  2.98518  4.58477  3.61503
          0.03106  3.88316  4.60551  0.61958  0.77255  0.48576  0.95510
     26   3.03939  4.45497  4.35113  3.96722  3.38124  4.07828  4.69325  1.06476  3.79557  1.96492  3.31476  4.21105  4.50833  4.14266  3.99090  3.57449  3.33831  1.84589  5.27438  4.01370     26 i - - -
          2.68618  4.42225  2.77519  2.73123  3.46354  2.40513  3.72494  3.29354  2.67741  2.69355  4.24690  2.90347  2.73739  3.18146  2.89801  2.37887  2.77519  2.98518  4.58477  3.61503
          0.03106  3.88316  4.60551  0.61958  0.77255  0.48576  0.95510
     27   1.97732  4.14938  3.15725  2.96126  4.28565  1.47612  4.13354  3.68911  3.11645  3.39644  4.23323  3.17356  3.63305  3.40190  3.43739  2.16770  2.68132  3.14194  5.62268  4.39048     27 g - - -
          2.68618  4.42225  2.77519  2.73123  3.46354  2.40513  3.72494  3.29354  2.67741  2.69355  4.24690  2.90347  2.73739  3.18146  2.89801  2.37887  2.77519  2.98518  4.58477  3.61503
          0.03106  3.88316  4.60551  0.61958  0.77255  0.48576  0.95510
     28   3.09761  4.54555  4.36475  3.83192  3.06240  4.19962  4.50294  2.19282  3.62195  1.31688  1.80036  4.13691  4.48801  3.90200  3.82232  3.55042  3.33889  2.25945  5.03504  3.86079     28 l - - -
          2.68618  4.42225  2.77519  2.73123  3.46354  2.40513  3.72494  3.29354  2.67741  2.69355  4.24690  2.90347  2.73739  3.18146  2.89801  2.37887  2.77519  2.98518  4.58477  3.61503
          0.03106  3.88316  4.60551  0.61958  0.77255  0.48576  0.95510
     29   3.03939  4.45497  4.35113  3.96722  3.38124  4.07828  4.69325  1.06476  3.79557  1.96492  3.31476  4.21105  4.50833  4.14266  3.99090  3.57449  3.33831  1.84589  5.27438  4.01370     29 i - - -
          2.68618  4.42225  2.77519  2.73123  3.46354  2.40513  3.72494  3.29354  2.67741  2.69355  4.24690  2.90347  2.73739  3.18146  2.89801  2.37887  2.77519  2.98518  4.58477  3.61503
          0.03106  3.88316  4.60551  0.61958  0.77255  0.48576  0.95510
     30   2.21162  4.16367  3.72360  3.34208  3.70828  3.06077  4.23817  2.42446  3.27301  2.60155  3.64231  3.53419  3.92883  3.59817  3.53883  2.72409  2.83236  1.38438  5.27241  4.04656     30 v - - -
          2.68618  4.42225  2.77519  2.73123  3.46354  2.40513  3.72494  3.29354  2.67741  2.69355  4.24690  2.90347  2.73739  3.18146  2.89801  2.37887  2.77519  2.98518  4.58477  3.61503
          0.03106  3.88316  4.60551  0.61958  0.77255  0.48576  0.95510
     31   2.80366  5.06343  2.96054  2.38534  4.42132  3.46347  3.47412  3.81888  1.58188  3.31191  4.13799  2.82220  3.86865  2.48033  2.24420  2.74450  3.00692  3.47163  5.42787  4.15422     31 k - - -
          2.68618  4.42225  2.77519  2.73123  3.46354  2.40513  3.72494  3.29354  2.67741  2.69355  4.24690  2.90347  2.73739  3.18146  2.89801  2.37887  2.77519  2.98518  4.58477  3.61503
          0.03106  3.88316  4.60551  0.61958  0.77255  0.48576  0.95510
     32   1.10450  4.13779  3.40150  3.18117  4.07517  2.95652  4.22256  3.23963  3.20328  3.12671  4.09146  3.32405  3.70502  3.53715  3.46910  2.38670  2.73276  2.84871  5.51043  4.26946     32 a - - -
          2.68618  4.42225  2.77519  2.73123  3.46354  2.40513  3.72494  3.29354  2.67741  2.69355  4.24690  2.90347  2.73739  3.18146  2.89801  2.37887  2.77519  2.98518  4.58477  3.61503
          0.03106  3.88316  4.60551  0.61958  0.77255  0.48576  0.95510
     33   0.99846  4.19714  3.47324  3.26486  4.06283  3.02143  4.28567  3.18992  3.28138  3.07106  4.10158  3.41183  3.76165  3.62153  3.53127  2.54728  2.82537  2.84247  5.48891  4.29031     33 a - - -
          2.68618  4.42225  2.77519  2.73123  3.46354  2.40513  3.72494  3.29354  2.67741  2.69355  4.24690  2.90347  2.73739  3.18146  2.89801  2.37887  2.77519  2.98518  4.58477  3.61503
          0.03106  3.88316  4.60551  0.61958  0.77255  0.48576  0.95510
     34   2.26635  4.43680  2.88653  2.59198  4.19627  3.07473  3.84566  3.60866  2.71790  3.25584  4.08604  2.13516  3.70472  3.04619  3.12136  1.89929  2.55924  3.17168  5.48629  4.18845     34 s - - -
          2.68618  4.42225  2.77519  2.73123  3.46354  2.40513  3.72494  3.29354  2.67741  2.69355  4.24690  2.90347  2.73739  3.18146  2.89801  2.37887  2.77519  2.98518  4.58477  3.61503
          0.03106  3.88316  4.60551  0.61958  0.77255  0.48576  0.95510
     35   2.41710  4.30787  3.32725  2.93300  3.87529  3.17928  3.94541  3.09846  2.75117  2.87502  3.83540  3.23818  3.79567  3.20612  2.84978  2.59168  1.53226  2.72352  5.28449  4.02773     35 t - - -
          2.68618  4.42225  2.77519  2.73123  3.46354  2.40513  3.72494  3.29354  2.67741  2.69355  4.24690  2.90347  2.73739  3.18146  2.89801  2.37887  2.77519  2.98518  4.58477  3.61503
          0.03106  3.88316  4.60551  0.61958  0.77255  0.48576  0.95510
     36   0.99846  4.19714  3.47324  3.26486  4.06283  3.02143  4.28567  3.18992  3.28138  3.07106  4.10158  3.41183  3.76165  3.62153  3.53127  2.54728  2.82537  2.84247  5.48891  4.29031     36 a - - -
          2.68618  4.42225  2.77519  2.73123  3.46354  2.40513  3.72494  3.29354  2.67741  2.69355  4.24690  2.90347  2.73739  3.18146  2.89801  2.37887  2.77519  2.98518  4.58477  3.61503
          0.03106  3.88316  4.60551  0.61958  0.77255  0.48576  0.95510
     37   2.87273  4.76722  3.49027  2.86953  3.66179  3.58068  3.66084  3.42172  2.18257  2.94932  3.91014  3.25573  3.98352  2.91108  1.36629  2.96004  3.08908  3.18009  3.98830  3.62889     37 r - - -
          2.68618  4.42225  2.77519  2.73123  3.46354  2.40513  3.72494  3.29354  2.67741  2.69355  4.24690  2.90347  2.73739  3.18146  2.89801  2.37887  2.77519  2.98518  4.58477  3.61503
          0.03106  3.88316  4.60551  0.61958  0.77255  0.48576  0.95510
     38   3.05352  4.53505  4.26594  3.75248  3.08837  4.10891  4.44140  2.22307  3.52089  1.48318  1.65136  4.05519  4.43752  3.84203  3.73010  3.47397  3.30728  2.26856  5.02550  3.81628     38 l - - -
          2.68618  4.42225  2.77519  2.73123  3.46354  2.40513  3.72494  3.29354  2.67741  2.69355  4.24690  2.90347  2.73739  3.18146  2.89801  2.37887  2.77519  2.98518  4.58477  3.61503
          0.03106  3.88316  4.60551  0.61958  0.77255  0.48576  0.95510
     39   3.00616  4.82196  3.13577  2.89665  3.29192  3.45627  1.12015  3.71075  2.73939  3.20343  4.24710  3.30560  4.00932  3.26298  3.00454  3.07671  3.30983  3.44566  4.75686  3.24244     39 h - - -
          2.68618  4.42225  2.77519  2.73123  3.46354  2.40513  3.72494  3.29354  2.67741  2.69355  4.24690  2.90347  2.73739  3.18146  2.89801  2.37887  2.77519  2.98518  4.58477  3.61503
          0.03106  3.88316  4.60551  0.61958  0.77255  0.48576  0.95510
     40   2.93781  4.98107  3.15201  2.70820  4.36559  3.49479  3.66798  3.77755  1.15554  3.30538  4.22363  3.13281  3.95547  2.83548  2.23729  2.96271  3.16547  3.47254  5.38742  4.17505     40 k - - -
          2.68618  4.42225  2.77519  2.73123  3.46354  2.40513  3.72494  3.29354  2.67741  2.69355  4.24690  2.90347  2.73739  3.18146  2.89801  2.37887  2.77519  2.98518  4.58477  3.61503
          0.03106  3.88316  4.60551  0.61958  0.77255  0.48576  0.95510
     41   2.83882  4.96007  3.11276  2.61665  4.37170  3.47757  3.60573  3.75854  1.36308  3.28058  4.14306  3.05736  3.91053  2.75618  2.16024  2.68566  3.05944  3.42953  5.38996  4.15473     41 k - - -
          2.68618  4.42225  2.77519  2.73123  3.46354  2.40513  3.72494  3.29354  2.67741  2.69355  4.24690  2.90347  2.73739  3.18146  2.89801  2.37887  2.77519  2.98518  4.58477  3.61503
          0.03106  3.88316  4.60551  0.61958  0.77255  0.48576  0.95510
     42   2.55374  4.63629  2.62881  2.48270  4.19064  3.11472  3.84138  3.72960  2.70701  3.39260  4.27708  1.47388  3.76622  3.06432  3.08912  2.53016  2.86499  3.31465  5.51092  4.12409     42 n - - -
          2.68618  4.42225  2.77519  2.73123  3.46354  2.40513  3.72494  3.29354  2.67741  2.69355  4.24690  2.90347  2.73739  3.18146  2.89801  2.37887  2.77519  2.98518  4.58477  3.61503
          0.03106  3.88316  4.60551  0.61958  0.77255  0.48576  0.95510
     43   2.59805  0.91901  4.11974  3.86170  3.85043  3.21889  4.50641  2.99597  3.68865  2.91104  4.03261  3.84583  3.92670  4.03429  3.81118  2.86974  3.06569  2.73987  5.26446  4.13808     43 c - - -
          2.68618  4.42225  2.77519  2.73123  3.46354  2.40513  3.72494  3.29354  2.67741  2.69355  4.24690  2.90347  2.73739  3.18146  2.89801  2.37887  2.77519  2.98518  4.58477  3.61503
          0.03106  3.88316  4.60551  0.61958  0.77255  0.48576  0.95510
     44   2.97237  5.01968  3.37424  2.76892  4.42784  3.58425  3.60063  3.80005  1.73253  3.28933  4.18082  3.16598  3.98213  2.75172  1.35075  2.99256  3.16042  3.49758  5.36263  4.18288     44 r - - -
          2.68618  4.42225  2.77519  2.73123  3.46354  2.40513  3.72494  3.29354  2.67741  2.69355  4.24690  2.90347  2.73739  3.18146  2.89801  2.37887  2.77519  2.98518  4.58477  3.61503
          0.03106  3.88316  4.60551  0.61958  0.77255  0.48576  0.95510
     45   2.84065  5.02139  3.03172  2.53993  4.34954  3.49005  3.48747  3.76502  1.95070  3.26902  4.11846  3.00854  3.89864  1.79696  2.12239  2.83903  3.04259  3.43910  5.38164  4.12278     45 q - - -
          2.68618  4.42225  2.77519  2.73123  3.46354  2.40513  3.72494  3.29354  2.67741  2.69355  4.24690  2.90347  2.73739  3.18146  2.89801  2.37887  2.77519  2.98518  4.58477  3.61503
          0.03106  3.88316  4.60551  0.61958  0.77255  0.48576  0.95510
     46   3.27175  4.67032  4.25340  3.96980  0.99438  3.95927  3.88165  2.79397  3.87653  2.16150  3.52246  4.03113  4.41752  4.04152  3.99362  3.54121  3.57283  2.78548  4.12731  2.49289     46 f - - -
          2.68618  4.42225  2.77519  2.73123  3.46354  2.40513  3.72494  3.29354  2.67741  2.69355  4.24690  2.90347  2.73739  3.18146  2.89801  2.37887  2.77519  2.98518  4.58477  3.61503
          0.03106  3.88316  4.60551  0.61958  0.77255  0.48576  0.95510
     47   0.99846  4.19714  3.47324  3.26486  4.06283  3.02143  4.28567  3.18992  3.28138  3.07106  4.10158  3.41183  3.76165  3.62153  3.53127  2.54728  2.82537  2.84247  5.48891  4.29031     47 a - - -
          2.68618  4.42225  2.77519  2.73123  3.46354  2.40513  3.72494  3.29354  2.67741  2.69355  4.24690  2.90347  2.73739  3.18146  2.89801  2.37887  2.77519  2.98518  4.58477  3.61503
          0.03106  3.88316  4.60551  0.61958  0.77255  0.48576  0.95510
     48   2.64775  4.78237  3.03149  2.48429  4.01165  3.43440  3.22769  3.43640  2.20419  2.86174  3.67136  2.92507  3.82621  2.06960  2.56709  2.68754  2.83166  3.12993  5.23507  3.93231     48 q - - -
          2.68618  4.42225  2.77519  2.73123  3.46354  2.40513  3.72494  3.29354  2.67741  2.69355  4.24690  2.90347  2.73739  3.18146  2.89801  2.37887  2.77519  2.98518  4.58477  3.61503
          0.03106  3.88316  4.60551  0.61958  0.77255  0.48576  0.95510
     49   3.00616  4.82196  3.13577  2.89665  3.29192  3.45627  1.12015  3.71075  2.73939  3.20343  4.24710  3.30560  4.00932  3.26298  3.00454  3.07671  3.30983  3.44566  4.75686  3.24244     49 h - - -
          2.68618  4.42225  2.77519  2.73123  3.46354  2.40513  3.72494  3.29354  2.67741  2.69355  4.24690  2.90347  2.73739  3.18146  2.89801  2.37887  2.77519  2.98518  4.58477  3.61503
          0.03106  3.88316  4.60551  0.61958  0.77255  0.48576  0.95510
     50   3.16711  4.62612  4.20671  3.84646  3.13953  3.99582  4.49883  2.34399  3.61411  0.86214  3.15887  4.12091  4.42924  3.97988  3.78849  3.56771  3.46082  2.38413  5.02286  3.74869     50 l - - -
          2.68618  4.42225  2.77519  2.73123  3.46354  2.40513  3.72494  3.29354  2.67741  2.69355  4.24690  2.90347  2.73739  3.18146  2.89801  2.37887  2.77519  2.98518  4.58477  3.61503
          0.03106  3.88316  4.60551  0.61958  0.77255  0.48576  0.95510
     51   2.93425  5.00204  3.01935  2.57935  4.39324  3.46734  3.67888  3.76789  1.17156  3.32568  4.24143  3.08888  3.94313  2.84661  2.35254  2.95023  3.16663  3.46194  5.42332  4.20282     51 k - - -
          2.68618  4.42225  2.77519  2.73123  3.46354  2.40513  3.72494  3.29354  2.67741  2.69355  4.24690  2.90347  2.73739  3.18146  2.89801  2.37887  2.77519  2.98518  4.58477  3.61503
          0.03106  3.88316  4.60551  0.61958  0.77255  0.48576  0.95510
     52   3.16711  4.62612  4.20671  3.84646  3.13953  3.99582  4.49883  2.34399  3.61411  0.86214  3.15887  4.12091  4.42924  3.97988  3.78849  3.56771  3.46082  2.38413  5.02286  3.74869     52 l - - -
          2.68618  4.42225  2.77519  2.73123  3.46354  2.40513  3.72494  3.29354  2.67741  2.69355  4.24690  2.90347  2.73739  3.18146  2.89801  2.37887  2.77519  2.98518  4.58477  3.61503
          0.03106  3.88316  4.60551  0.61958  0.77255  0.48576  0.95510
     53   3.03939  4.45497  4.35113  3.96722  3.38124  4.07828  4.69325  1.06476  3.79557  1.96492  3.31476  4.21105  4.50833  4.14266  3.99090  3.57449  3.33831  1.84589  5.27438  4.01370     53 i - - -
          2.68618  4.42225  2.77519  2.73123  3.46354  2.40513  3.72494  3.29354  2.67741  2.69355  4.24690  2.90347  2.73739  3.18146  2.89801  2.37887  2.77519  2.98518  4.58477  3.61503
          0.03106  3.88316  4.60551  0.61958  0.77255  0.48576  0.95510
     54   2.51997  4.43575  3.08768  2.88298  4.22856  1.15891  4.04895  3.74745  2.90442  3.38885  4.29123  3.22115  3.78079  3.32130  2.84271  2.65763  2.94827  3.30855  5.45901  4.26720     54 g - - -
          2.68618  4.42225  2.77519  2.73123  3.46354  2.40513  3.72494  3.29354  2.67741  2.69355  4.24690  2.90347  2.73739  3.18146  2.89801  2.37887  2.77519  2.98518  4.58477  3.61503
          0.03106  3.88316  4.60551  0.61958  0.77255  0.48576  0.95510
     55   2.52812  4.63175  2.59289  2.44747  4.30385  2.69041  3.84294  3.82730  2.73777  3.44588  4.29783  1.54250  3.74280  3.05232  3.14915  2.52668  2.91516  3.37584  5.58405  4.22378     55 n - - -
          2.68618  4.42225  2.77519  2.73123  3.46354  2.40513  3.72494  3.29354  2.67741  2.69355  4.24690  2.90347  2.73739  3.18146  2.89801  2.37887  2.77519  2.98518  4.58477  3.61503
          0.03106  3.88316  4.60551  0.61958  0.77255  0.48576  0.95510
     56   3.16711  4.62612  4.20671  3.84646  3.13953  3.99582  4.49883  2.34399  3.61411  0.86214  3.15887  4.12091  4.42924  3.97988  3.78849  3.56771  3.46082  2.38413  5.02286  3.74869     56 l - - -
          2.68618  4.42225  2.77519  2.73123  3.46354  2.40513  3.72494  3.29354  2.67741  2.69355  4.24690  2.90347  2.73739  3.18146  2.89801  2.37887  2.77519  2.98518  4.58477  3.61503
          0.03106  3.88316  4.60551  0.61958  0.77255  0.48576  0.95510
     57   3.16711  4.62612  4.20671  3.84646  3.13953  3.99582  4.49883  2.34399  3.61411  0.86214  3.15887  4.12091  4.42924  3.97988  3.78849  3.56771  3.46082  2.38413  5.02286  3.74869     57 l - - -
          2.68618  4.42225  2.77519  2.73123  3.46354  2.40513  3.72494  3.29354  2.67741  2.69355  4.24690  2.90347  2.73739  3.18146  2.89801  2.37887  2.77519  2.98518  4.58477  3.61503
          0.03106  3.88316  4.60551  0.61958  0.77255  0.48576  0.95510
     58   2.83771  5.25911  2.17265  1.35026  4.53644  3.22296  3.68967  4.01593  2.58867  3.55490  4.41077  2.70820  3.80355  2.68487  3.08539  2.76297  3.11174  3.63619  5.72806  4.29313     58 e - - -
          2.68618  4.42225  2.77519  2.73123  3.46354  2.40513  3.72494  3.29354  2.67741  2.69355  4.24690  2.90347  2.73739  3.18146  2.89801  2.37887  2.77519  2.98518  4.58477  3.61503
          0.03106  3.88316  4.60551  0.61958  0.77255  0.48576  0.95510
     59   2.75471  4.83397  2.79661  2.54030  4.07629  3.31640  3.73591  3.65675  2.39099  3.21248  4.16134  3.00523  3.86788  1.47818  2.69489  2.70921  3.05506  3.34081  5.35353  3.99681     59 q - - -
          2.68618  4.42225  2.77519  2.73123  3.46354  2.40513  3.72494  3.29354  2.67741  2.69355  4.24690  2.90347  2.73739  3.18146  2.89801  2.37887  2.77519  2.98518  4.58477  3.61503
          0.03106  3.88316  4.60551  0.61958  0.77255  0.48576  0.95510
     60   3.15185  4.58432  4.41183  3.93207  3.06943  4.23355  4.57237  2.04530  3.69584  0.98489  2.98865  4.21596  4.54955  4.00350  3.88479  3.63081  3.41108  2.17247  5.05767  3.81196     60 l - - -
          2.68618  4.42225  2.77519  2.73123  3.46354  2.40513  3.72494  3.29354  2.67741  2.69355  4.24690  2.90347  2.73739  3.18146  2.89801  2.37887  2.77519  2.98518  4.58477  3.61503
          0.03106  3.88316  4.60551  0.61958  0.77255  0.48576  0.95510
     61   2.95957  5.05578  3.31186  2.71681  4.47160  3.57533  3.58594  3.83913  1.30928  3.31640  4.19448  3.13054  3.96808  2.72971  1.84674  2.96629  3.14444  3.52619  5.38551  4.19695     61 k - - -
          2.68618  4.42225  2.77519  2.73123  3.46354  2.40513  3.72494  3.29354  2.67741  2.69355  4.24690  2.90347  2.73739  3.18146  2.89801  2.37887  2.77519  2.98518  4.58477  3.61503
          0.03106  3.88316  4.60551  0.61958  0.77255  0.48576  0.95510
     62   2.77793  4.27933  4.04322  3.52821  3.39412  3.87563  4.29550  1.43344  3.38166  2.12664  3.33633  3.49768  4.27170  3.71531  3.63711  3.21108  3.04397  1.76479  5.08894  3.83451     62 i - - -
          2.68618  4.42225  2.77519  2.73123  3.46354  2.40513  3.72494  3.29354  2.67741  2.69355  4.24690  2.90347  2.73739  3.18146  2.89801  2.37887  2.77519  2.98518  4.58477  3.61503
          0.03106  3.88316  4.60551  0.61958  0.77255  0.48576  0.95510
     63   2.22682  4.16920  3.25014  2.99606  4.15664  2.93292  4.10002  3.51507  3.03183  3.26339  4.14051  3.20827  3.66491  3.37169  3.33799  1.29026  2.36954  3.04232  5.52347  4.27010     63 s - - -
          2.68618  4.42225  2.77519  2.73123  3.46354  2.40513  3.72494  3.29354  2.67741  2.69355  4.24690  2.90347  2.73739  3.18146  2.89801  2.37887  2.77519  2.98518  4.58477  3.61503
          0.03106  3.88316  4.60551  0.61958  0.77255  0.48576  0.95510
     64   2.87817  5.20336  2.19936  1.19665  4.51975  3.22184  3.75679  3.98038  2.68834  3.57213  4.46493  2.75979  3.82553  2.94141  3.17907  2.81711  3.17016  3.61676  5.71538  4.31901     64 e - - -
          2.68618  4.42225  2.77519  2.73123  3.46354  2.40513  3.72494  3.29354  2.67741  2.69355  4.24690  2.90347  2.73739  3.18146  2.89801  2.37887  2.77519  2.98518  4.58477  3.61503
          0.03106  3.88316  4.60551  0.61958  0.77255  0.48576  0.95510
     65   3.16715  4.59058  4.45821  3.93017  3.04463  4.28757  4.58401  2.16420  3.71041  0.99383  2.52492  4.23369  4.55474  3.98007  3.89931  3.64874  3.40697  2.24876  5.06150  3.89098     65 l - - -
          2.68618  4.42225  2.77519  2.73123  3.46354  2.40513  3.72494  3.29354  2.67741  2.69355  4.24690  2.90347  2.73739  3.18146  2.89801  2.37887  2.77519  2.98518  4.58477  3.61503
          0.03106  3.88316  4.60551  0.61958  0.77255  0.48576  0.95510
     66   2.85823  5.01673  3.00044  2.56093  4.40487  3.46422  3.60439  3.81520  1.36310  3.32504  4.18383  2.74791  3.90602  2.75398  2.23312  2.86015  3.07666  3.47997  5.41792  4.16639     66 k - - -
          2.68618  4.42225  2.77519  2.73123  3.46354  2.40513  3.72494  3.29354  2.67741  2.69355  4.24690  2.90347  2.73739  3.18146  2.89801  2.37887  2.77519  2.98518  4.58477  3.61503
          0.03106  3.88316  4.60551  0.61958  0.77255  0.48576  0.95510
     67   2.89695  5.07766  3.18373  2.60890  4.47889  3.54410  3.55958  3.85117  1.47741  3.32262  4.16905  2.88497  3.92814  2.57629  1.88792  2.88866  3.08173  3.52002  5.40384  4.18506     67 k - - -
          2.68618  4.42225  2.77519  2.73123  3.46354  2.40513  3.72494  3.29354  2.67741  2.69355  4.24690  2.90347  2.73739  3.18146  2.89801  2.37887  2.77519  2.98518  4.58477  3.61503
          0.03106  3.88316  4.60551  0.61958  0.77255  0.48576  0.95510
     68   2.98672  4.63314  3.59349  3.20811  2.51581  3.71578  3.60807  3.17737  2.95560  2.69995  3.79305  3.48342  4.15839  3.38918  2.92829  3.12833  3.24753  2.99951  4.13175  1.29431     68 y - - -
          2.68618  4.42225  2.77519  2.73123  3.46354  2.40513  3.72494  3.29354  2.67741  2.69355  4.24690  2.90347  2.73739  3.18146  2.89801  2.37887  2.77519  2.98518  4.58477  3.61503
          0.03106  3.88316  4.60551  0.61958  0.77255  0.48576  0.95510
     69   2.38091  4.31997  3.08728  2.88555  4.10784  3.02626  4.04891  3.57757  2.95627  3.27153  4.18995  3.18432  1.40131  3.32714  3.26595  2.36466  2.83025  3.14550  5.45535  4.17891     69 p - - -
          2.68618  4.42225  2.77519  2.73123  3.46354  2.40513  3.72494  3.29354  2.67741  2.69355  4.24690  2.90347  2.73739  3.18146  2.89801  2.37887  2.77519  2.98518  4.58477  3.61503
          0.03106  3.88316  4.60551  0.61958  0.77255  0.48576  0.95510
     70   2.88818  5.07010  2.42753  1.10930  4.46603  3.10237  3.81788  3.92175  2.69970  3.53300  4.45112  2.87131  3.85144  3.01819  3.12911  2.86353  3.19369  3.56976  5.63302  4.31814     70 e - - -
          2.68618  4.42225  2.77519  2.73123  3.46354  2.40513  3.72494  3.29354  2.67741  2.69355  4.24690  2.90347  2.73739  3.18146  2.89801  2.37887  2.77519  2.98518  4.58477  3.61503
          0.03106  3.88316  4.60551  0.61958  0.77255  0.48576  0.95510
     71   2.52010  4.29734  3.58267  3.12696  3.63618  3.37669  4.07209  2.45231  2.97640  2.48446  3.46886  3.42521  3.93989  3.37093  3.27599  2.75825  1.61214  2.37138  5.20673  3.94671     71 t - - -
          2.68618  4.42225  2.77519  2.73123  3.46354  2.40513  3.72494  3.29354  2.67741  2.69355  4.24690  2.90347  2.73739  3.18146  2.89801  2.37887  2.77519  2.98518  4.58477  3.61503
          0.03106  3.88316  4.60551  0.61958  0.77255  0.48576  0.95510
     72   2.87767  4.85624  3.39405  2.80732  4.05009  3.55160  3.64687  3.51904  2.04039  2.85347  4.00607  3.19628  3.97153  2.77309  1.37925  2.94084  3.09853  3.26460  5.22976  3.96915     72 r - - -
          2.68618  4.42225  2.77519  2.73123  3.46354  2.40513  3.72494  3.29354  2.67741  2.69355  4.24690  2.90347  2.73739  3.18146  2.89801  2.37887  2.77519  2.98518  4.58477  3.61503
          0.03106  3.88316  4.60551  0.61958  0.77255  0.48576  0.95510
     73   2.96119  5.07483  2.49167  1.01027  4.42234  3.28075  3.86827  3.87836  2.75012  3.49368  4.46708  2.93855  3.88579  3.08360  3.16020  2.94240  3.26546  3.56103  5.59189  4.31395     73 e - - -
          2.68618  4.42225  2.77519  2.73123  3.46354  2.40513  3.72494  3.29354  2.67741  2.69355  4.24690  2.90347  2.73739  3.18146  2.89801  2.37887  2.77519  2.98518  4.58477  3.61503
          0.03106  3.88316  4.60551  0.61958  0.77255  0.48576  0.95510
     74   2.76524  4.52099  3.37353  3.21397  4.20853  3.20789  4.29068  3.75653  3.27216  3.38227  4.43246  3.51968  0.80799  3.66061  3.51662  2.93302  3.20760  3.40070  5.39231  4.32929     74 p - - -
          2.68618  4.42225  2.77519  2.73123  3.46354  2.40513  3.72494  3.29354  2.67741  2.69355  4.24690  2.90347  2.73739  3.18146  2.89801  2.37887  2.77519  2.98518  4.58477  3.61503
          0.03106  3.88316  4.60551  0.61958  0.77255  0.48576  0.95510
     75   3.16711  4.62612  4.20671  3.84646  3.13953  3.99582  4.49883  2.34399  3.61411  0.86214  3.15887  4.12091  4.42924  3.97988  3.78849  3.56771  3.46082  2.38413  5.02286  3.74869     75 l - - -
          2.68618  4.42225  2.77519  2.73123  3.46354  2.40513  3.72494  3.29354  2.67741  2.69355  4.24690  2.90347  2.73739  3.18146  2.89801  2.37887  2.77519  2.98518  4.58477  3.61503
          0.03106  3.88316  4.60551  0.61958  0.77255  0.48576  0.95510
     76   2.85769  5.16274  2.35775  1.29804  4.43316  3.25859  3.71559  3.90793  2.53787  3.45933  4.36174  2.78668  3.83496  2.71463  2.96249  2.80826  3.13502  3.56283  5.63644  4.24686     76 e - - -
          2.68618  4.42225  2.77519  2.73123  3.46354  2.40513  3.72494  3.29354  2.67741  2.69355  4.24690  2.90347  2.73739  3.18146  2.89801  2.37887  2.77519  2.98518  4.58477  3.61503
          0.03106  3.88316  4.60551  0.61958  0.77255  0.48576  0.95510
     77   2.61657  4.70476  2.96369  2.49004  3.87782  2.94950  3.63008  3.35703  2.37791  2.96608  3.64556  2.97858  3.81941  1.99807  2.75832  2.67440  2.85987  3.06109  5.18527  3.57094     77 q - - -
          2.68618  4.42225  2.77519  2.73123  3.46354  2.40513  3.72494  3.29354  2.67741  2.69355  4.24690  2.90347  2.73739  3.18146  2.89801  2.37887  2.77519  2.98518  4.58477  3.61503
          0.03106  3.88316  4.60551  0.61958  0.77255  0.48576  0.95510
     78   3.16711  4.62612  4.20671  3.84646  3.13953  3.99582  4.49883  2.34399  3.61411  0.86214  3.15887  4.12091  4.42924  3.97988  3.78849  3.56771  3.46082  2.38413  5.02286  3.74869     78 l - - -
          2.68618  4.42225  2.77519  2.73123  3.46354  2.40513  3.72494  3.29354  2.67741  2.69355  4.24690  2.90347  2.73739  3.18146  2.89801  2.37887  2.77519  2.98518  4.58477  3.61503
          0.03106  3.88316  4.60551  0.61958  0.77255  0.48576  0.95510
     79   2.87348  5.23694  2.14007  1.22376  4.54617  3.21359  3.74406  4.01256  2.68858  3.59217  4.47526  2.73517  3.81761  2.92444  3.19647  2.80401  3.16337  3.64082  5.74195  4.32805     79 e - - -
          2.68618  4.42225  2.77519  2.73123  3.46354  2.40513  3.72494  3.29354  2.67741  2.69355  4.24690  2.90347  2.73739  3.18146  2.89801  2.37887  2.77519  2.98518  4.58477  3.61503
          0.03106  3.88316  4.60551  0.61958  0.77255  0.48576  0.95510
     80   2.91894  5.32541  1.16248  2.01972  4.63810  3.17594  3.77961  4.13853  2.82267  3.71447  4.61616  2.69631  3.81637  2.96988  3.39348  2.82868  3.22722  3.74991  5.84752  4.39844     80 d - - -
          2.68618  4.42225  2.77519  2.73123  3.46354  2.40513  3.72494  3.29354  2.67741  2.69355  4.24690  2.90347  2.73739  3.18146  2.89801  2.37887  2.77519  2.98518  4.58477  3.61503
          0.03106  3.88316  4.60551  0.61958  0.77255  0.48576  0.95510
     81   1.10313  4.13866  3.40252  3.18248  4.07405  2.95770  4.22353  3.23689  3.20433  3.12458  4.09093  3.32539  3.70608  3.53846  3.46988  2.39035  2.73413  2.84718  5.50996  4.26907     81 a - - -
          2.68618  4.42225  2.77519  2.73123  3.46354  2.40513  3.72494  3.29354  2.67741  2.69355  4.24690  2.90347  2.73739  3.18146  2.89801  2.37887  2.77519  2.98518  4.58477  3.61503
          0.03106  3.88316  4.60551  0.61958  0.77255  0.48576  0.95510
     82   3.16711  4.62612  4.20671  3.84646  3.13953  3.99582  4.49883  2.34399  3.61411  0.86214  3.15887  4.12091  4.42924  3.97988  3.78849  3.56771  3.46082  2.38413  5.02286  3.74869     82 l - - -
          2.68618  4.42225  2.77519  2.73123  3.46354  2.40513  3.72494  3.29354  2.67741  2.69355  4.24690  2.90347  2.73739  3.18146  2.89801  2.37887  2.77519  2.98518  4.58477  3.61503
          0.03106  3.88316  4.60551  0.61958  0.77255  0.48576  0.95510
     83   2.95406  4.95258  3.37064  2.80763  4.33893  3.55150  3.64389  3.74704  1.89669  3.25975  4.17492  3.19525  3.98063  2.80985  1.25040  2.99366  3.16578  3.45127  5.33966  4.15022     83 r - - -
          2.68618  4.42225  2.77519  2.73123  3.46354  2.40513  3.72494  3.29354  2.67741  2.69355  4.24690  2.90347  2.73739  3.18146  2.89801  2.37887  2.77519  2.98518  4.58477  3.61503
          0.03106  3.88316  4.60551  0.61958  0.77255  0.48576  0.95510
     84   3.01724  4.85593  3.50896  3.01759  4.21322  3.50339  3.83158  3.75554  2.24108  3.26951  4.26926  3.37659  4.00532  3.05125  0.96218  3.10081  3.28238  3.47898  5.29184  4.13810     84 r - - -
          2.68618  4.42225  2.77519  2.73123  3.46354  2.40513  3.72494  3.29354  2.67741  2.69355  4.24690  2.90347  2.73739  3.18146  2.89801  2.37887  2.77519  2.98518  4.58477  3.61503
          0.03106  3.88316  4.60551  0.61958  0.77255  0.48576  0.95510
     85   2.11785  4.16226  3.17101  2.94724  4.25788  2.51834  4.10509  3.68490  3.06749  3.37715  4.21181  3.16959  3.63743  3.36774  3.39256  1.29709  2.68276  3.14421  5.59196  4.35079     85 s - - -
          2.68618  4.42225  2.77519  2.73123  3.46354  2.40513  3.72494  3.29354  2.67741  2.69355  4.24690  2.90347  2.73739  3.18146  2.89801  2.37887  2.77519  2.98518  4.58477  3.61503
          0.03106  3.88316  4.60551  0.61958  0.77255  0.48576  0.95510
     86   3.26228  4.74694  3.85389  3.58515  2.29333  3.84249  3.62315  3.26997  3.44236  2.72118  3.94386  3.73644  4.31602  3.74584  3.62393  3.39796  3.54897  3.14101  3.93755  0.94819     86 y - - -
          2.68618  4.42225  2.77519  2.73123  3.46354  2.40513  3.72494  3.29354  2.67741  2.69355  4.24690  2.90347  2.73739  3.18146  2.89801  2.37887  2.77519  2.98518  4.58477  3.61503
          0.03106  3.88316  4.60551  0.61958  0.77255  0.48576  0.95510
     87   3.08136  4.42557  4.62910  4.07900  3.25498  4.37074  4.75121  1.41920  3.95895  1.51931  2.87353  4.35170  4.62126  4.16975  4.15093  3.71196  3.31932  1.69930  5.23719  4.10030     87 i - - -
          2.68618  4.42225  2.77519  2.73123  3.46354  2.40513  3.72494  3.29354  2.67741  2.69355  4.24690  2.90347  2.73739  3.18146  2.89801  2.37887  2.77519  2.98518  4.58477  3.61503
          0.03106  3.88316  4.60551  0.61958  0.77255  0.48576  0.95510
     88   3.16711  4.62612  4.20671  3.84646  3.13953  3.99582  4.49883  2.34399  3.61411  0.86214  3.15887  4.12091  4.42924  3.97988  3.78849  3.56771  3.46082  2.38413  5.02286  3.74869     88 l - - -
          2.68618  4.42225  2.77519  2.73123  3.46354  2.40513  3.72494  3.29354  2.67741  2.69355  4.24690  2.90347  2.73739  3.18146  2.89801  2.37887  2.77519  2.98518  4.58477  3.61503
          0.03106  3.88316  4.60551  0.61958  0.77255  0.48576  0.95510
     89   2.85614  4.35060  4.27601  3.85851  3.49297  3.91244  4.63895  1.87267  3.70231  2.12006  3.40638  4.06892  4.40052  4.04920  3.92829  3.33952  3.18383  1.08523  5.34876  4.07228     89 v - - -
          2.68618  4.42225  2.77519  2.73123  3.46354  2.40513  3.72494  3.29354  2.67741  2.69355  4.24690  2.90347  2.73739  3.18146  2.89801  2.37887  2.77519  2.98518  4.58477  3.61503
          0.03106  3.88316  4.60551  0.61958  0.77255  0.48576  0.95510
     90   2.75526  5.00266  2.60504  2.33110  4.18698  3.33158  2.97364  3.75144  2.26788  3.29929  4.14501  1.85300  3.82709  2.75722  2.73081  2.74098  3.00330  3.40677  5.40690  4.02590     90 n - - -
          2.68618  4.42225  2.77519  2.73123  3.46354  2.40513  3.72494  3.29354  2.67741  2.69355  4.24690  2.90347  2.73739  3.18146  2.89801  2.37887  2.77519  2.98518  4.58477  3.61503
          0.03106  3.88316  4.60551  0.61958  0.77255  0.48576  0.95510
     91   2.32002  4.24065  3.21546  3.03156  4.08683  2.97032  4.14120  3.61081  3.10605  3.33016  4.25524  3.25475  3.70997  3.45450  3.39187  1.07505  2.80092  3.14358  5.45843  4.17037     91 s - - -
          2.68618  4.42225  2.77519  2.73123  3.46354  2.40513  3.72494  3.29354  2.67741  2.69355  4.24690  2.90347  2.73739  3.18146  2.89801  2.37887  2.77519  2.98518  4.58477  3.61503
          0.03106  3.88316  4.60551  0.61958  0.77255  0.48576  0.95510
     92   2.59805  0.91901  4.11974  3.86170  3.85043  3.21889  4.50641  2.99597  3.68865  2.91104  4.03261  3.84583  3.92670  4.03429  3.81118  2.86974  3.06569  2.73987  5.26446  4.13808     92 c - - -
          2.68618  4.42225  2.77519  2.73123  3.46354  2.40513  3.72494  3.29354  2.67741  2.69355  4.24690  2.90347  2.73739  3.18146  2.89801  2.37887  2.77519  2.98518  4.58477  3.61503
          0.03106  3.88316  4.60551  0.61958  0.77255  0.48576  0.95510
     93   2.82382  4.96175  2.93769  2.53387  4.17610  3.44271  3.50694  3.71678  2.13830  3.22968  4.11134  3.00435  3.89393  1.65335  2.28020  2.83494  3.05133  3.40098  5.32794  4.01668     93 q - - -
          2.68618  4.42225  2.77519  2.73123  3.46354  2.40513  3.72494  3.29354  2.67741  2.69355  4.24690  2.90347  2.73739  3.18146  2.89801  2.37887  2.77519  2.98518  4.58477  3.61503
          0.03106  3.88316  4.60551  0.61958  0.77255  0.48576  0.95510
     94   2.88271  5.36363  1.29726  1.91723  4.68391  3.00247  3.73641  4.18393  2.76173  3.72124  4.58628  2.65790  3.79673  2.91237  3.34426  2.78424  3.18112  3.77333  5.88221  4.40412     94 d - - -
          2.68618  4.42225  2.77519  2.73123  3.46354  2.40513  3.72494  3.29354  2.67741  2.69355  4.24690  2.90347  2.73739  3.18146  2.89801  2.37887  2.77519  2.98518  4.58477  3.61503
          0.03106  3.88316  4.60551  0.61958  0.77255  0.48576  0.95510
     95   2.96962  5.00888  3.37215  2.77406  4.41338  3.57953  3.60661  3.79018  1.76403  3.28375  4.17858  3.16978  3.98202  2.75991  1.33059  2.99286  3.16101  3.48901  5.35889  4.17775     95 r - - -
          2.68618  4.42225  2.77519  2.73123  3.46354  2.40513  3.72494  3.29354  2.67741  2.69355  4.24690  2.90347  2.73739  3.18146  2.89801  2.37887  2.77519  2.98518  4.58477  3.61503
          0.03106  3.88316  4.60551  0.61958  0.77255  0.48576  0.95510
     96   2.32002  4.24065  3.21546  3.03156  4.08683  2.97032  4.14120  3.61081  3.10605  3.33016  4.25524  3.25475  3.70997  3.45450  3.39187  1.07505  2.80092  3.14358  5.45843  4.17037     96 s - - -
          2.68618  4.42225  2.77519  2.73123  3.46354  2.40513  3.72494  3.29354  2.67741  2.69355  4.24690  2.90347  2.73739  3.18146  2.89801  2.37887  2.77519  2.98518  4.58477  3.61503
          0.03106  3.88316  4.60551  0.61958  0.77255  0.48576  0.95510
     97   3.26228  4.74694  3.85389  3.58515  2.29333  3.84249  3.62315  3.26997  3.44236  2.72118  3.94386  3.73644  4.31602  3.74584  3.62393  3.39796  3.54897  3.14101  3.93755  0.94819     97 y - - -
          2.68618  4.42225  2.77519  2.73123  3.46354  2.40513  3.72494  3.29354  2.67741  2.69355  4.24690  2.90347  2.73739  3.18146  2.89801  2.37887  2.77519  2.98518  4.58477  3.61503
          0.03106  3.88316  4.60551  0.61958  0.77255  0.48576  0.95510
     98   3.16471  4.60943  4.33892  3.90068  2.89188  4.16465  4.47124  2.23564  3.70352  0.93917  3.01871  4.17027  4.51224  3.98873  3.88866  3.60025  3.43191  2.29646  4.91669  3.58557     98 l - - -
          2.68618  4.42225  2.77519  2.73123  3.46354  2.40513  3.72494  3.29354  2.67741  2.69355  4.24690  2.90347  2.73739  3.18146  2.89801  2.37887  2.77519  2.98518  4.58477  3.61503
          0.03106  3.88316  4.60551  0.61958  0.77255  0.48576  0.95510
     99   3.26228  4.74694  3.85389  3.58515  2.29333  3.84249  3.62315  3.26997  3.44236  2.72118  3.94386  3.73644  4.31602  3.74584  3.62393  3.39796  3.54897  3.14101  3.93755  0.94819     99 y - - -
          2.68618  4.42225  2.77519  2.73123  3.46354  2.40513  3.72494  3.29354  2.67741  2.69355  4.24690  2.90347  2.73739  3.18146  2.89801  2.37887  2.77519  2.98518  4.58477  3.61503
          0.03106  3.88316  4.60551  0.61958  0.77255  0.48576  0.95510
    100   3.08564  4.56705  4.28522  3.85185  3.09706  4.08595  4.51711  2.19557  3.61561  0.98600  3.04806  4.12050  4.47128  3.95257  3.80780  3.51465  3.37086  2.16359  5.05107  3.78228    100 l - - -
          2.68618  4.42225  2.77519  2.73123  3.46354  2.40513  3.72494  3.29354  2.67741  2.69355  4.24690  2.90347  2.73739  3.18146  2.89801  2.37887  2.77519  2.98518  4.58477  3.61503
          0.03106  3.88316  4.60551  0.61958  0.77255  0.48576  0.95510
    101   3.16711  4.62612  4.20671  3.84646  3.13953  3.99582  4.49883  2.34399  3.61411  0.86214  3.15887  4.12091  4.42924  3.97988  3.78849  3.56771  3.46082  2.38413  5.02286  3.74869    101 l - - -
          2.68618  4.42225  2.77519  2.73123  3.46354  2.40513  3.72494  3.29354  2.67741  2.69355  4.24690  2.90347  2.73739  3.18146  2.89801  2.37887  2.77519  2.98518  4.58477  3.61503
          0.03106  3.88316  4.60551  0.61958  0.77255  0.48576  0.95510
    102   0.99846  4.19714  3.47324  3.26486  4.06283  3.02143  4.28567  3.18992  3.28138  3.07106  4.10158  3.41183  3.76165  3.62153  3.53127  2.54728  2.82537  2.84247  5.48891  4.29031    102 a - - -
          2.68618  4.42225  2.77519  2.73123  3.46354  2.40513  3.72494  3.29354  2.67741  2.69355  4.24690  2.90347  2.73739  3.18146  2.89801  2.37887  2.77519  2.98518  4.58477  3.61503
          0.03106  3.88316  4.60551  0.61958  0.77255  0.48576  0.95510
    103   2.97743  4.52447  4.06080  3.65496  3.21215  3.84202  4.38762  2.38880  3.42249  1.80511  1.35759  3.93116  4.30258  3.80360  3.62657  3.32771  3.28290  2.39618  5.05445  3.81723    103 m - - -
          2.68618  4.42225  2.77519  2.73123  3.46354  2.40513  3.72494  3.29354  2.67741  2.69355  4.24690  2.90347  2.73739  3.18146  2.89801  2.37887  2.77519  2.98518  4.58477  3.61503
          0.03106  3.88316  4.60551  0.61958  0.77255  0.48576  0.95510
    104   2.67790  4.45245  3.35388  3.25455  4.39699  0.71280  4.37432  3.99907  3.43729  3.65189  4.62760  3.51814  3.84393  3.76058  3.67231  2.85009  3.15996  3.52531  5.48947  4.49920    104 g - - -
          2.68618  4.42225  2.77519  2.73123  3.46354  2.40513  3.72494  3.29354  2.67741  2.69355  4.24690  2.90347  2.73739  3.18146  2.89801  2.37887  2.77519  2.98518  4.58477  3.61503
          0.03106  3.88316  4.60551  0.61958  0.77255  0.48576  0.95510
    105   3.35301  4.72396  4.10729  3.81591  2.67675  3.74194  3.91261  3.37691  3.53782  2.77002  4.01023  3.96277  4.26053  3.92488  3.66434  3.55662  3.65391  3.26754  0.86400  2.67826    105 w - - -
          2.68618  4.42225  2.77519  2.73123  3.46354  2.40513  3.72494  3.29354  2.67741  2.69355  4.24690  2.90347  2.73739  3.18146  2.89801  2.37887  2.77519  2.98518  4.58477  3.61503
          0.03106  3.88316  4.60551  0.61958  0.77255  0.48576  0.95510
    106   2.57271  4.65480  2.61624  2.48090  4.16196  3.11748  3.84483  3.77436  2.72519  3.42032  4.30709  1.44120  3.77184  3.07588  3.10901  2.48535  2.95810  3.35349  5.48873  4.08892    106 n - - -
          2.68618  4.42225  2.77519  2.73123  3.46354  2.40513  3.72494  3.29354  2.67741  2.69355  4.24690  2.90347  2.73739  3.18146  2.89801  2.37887  2.77519  2.98518  4.58477  3.61503
          0.03106  3.88316  4.60551  0.61958  0.77255  0.48576  0.95510
    107   3.03939  4.45497  4.35113  3.96722  3.38124  4.07828  4.69325  1.06476  3.79557  1.96492  3.31476  4.21105  4.50833  4.14266  3.99090  3.57449  3.33831  1.84589  5.27438  4.01370    107 i - - -
          2.68618  4.42225  2.77519  2.73123  3.46354  2.40513  3.72494  3.29354  2.67741  2.69355  4.24690  2.90347  2.73739  3.18146  2.89801  2.37887  2.77519  2.98518  4.58477  3.61503
          0.03106  3.88316  4.60551  0.61958  0.77255  0.48576  0.95510
    108   2.81647  4.35595  4.14023  3.80354  3.55773  3.73508  4.60335  2.04928  3.67148  2.24279  3.52110  3.99169  4.29488  4.03045  3.88298  3.23916  3.17768  1.01151  5.34402  4.07637    108 v - - -
          2.68618  4.42225  2.77519  2.73123  3.46354  2.40513  3.72494  3.29354  2.67741  2.69355  4.24690  2.90347  2.73739  3.18146  2.89801  2.37887  2.77519  2.98518  4.58477  3.61503
          0.03106  3.88316  4.60551  0.61958  0.77255  0.48576  0.95510
    109   2.92116  4.66693  3.31239  2.96117  2.52901  3.65681  3.32238  3.28393  2.88000  2.82644  3.83931  2.86403  4.09204  3.24960  3.17913  3.02017  3.17004  3.06330  4.13611  1.49207    109 y - - -
          2.68618  4.42225  2.77519  2.73123  3.46354  2.40513  3.72494  3.29354  2.67741  2.69355  4.24690  2.90347  2.73739  3.18146  2.89801  2.37887  2.77519  2.98518  4.58477  3.61503
          0.03106  3.88316  4.60551  0.61958  0.77255  0.48576  0.95510
    110   2.82877  4.91300  2.91334  2.57440  4.14375  3.40397  3.68810  3.68854  2.24480  3.19926  4.13640  3.03795  3.90027  1.49386  2.41764  2.85594  3.08628  3.38831  5.34201  4.03503    110 q - - -
          2.68618  4.42225  2.77519  2.73123  3.46354  2.40513  3.72494  3.29354  2.67741  2.69355  4.24690  2.90347  2.73739  3.18146  2.89801  2.37887  2.77519  2.98518  4.58477  3.61503
          0.03106  3.88316  4.60551  0.61958  0.77255  0.48576  0.95510
    111   3.27175  4.67032  4.25340  3.96980  0.99438  3.95927  3.88165  2.79397  3.87653  2.16150  3.52246  4.03113  4.41752  4.04152  3.99362  3.54121  3.57283  2.78548  4.12731  2.49289    111 f - - -
          2.68618  4.42225  2.77519  2.73123  3.46354  2.40513  3.72494  3.29354  2.67741  2.69355  4.24690  2.90347  2.73739  3.18146  2.89801  2.37887  2.77519  2.98518  4.58477  3.61503
          0.03106  3.88316  4.60551  0.61958  0.77255  0.48576  0.95510
    112   2.93411  5.04184  3.22303  2.54421  4.43972  3.55905  3.58233  3.79470  1.81146  3.29016  4.15976  3.09700  3.95410  2.72721  1.43593  2.94062  3.12019  3.48372  5.38377  4.18445    112 r - - -
          2.68618  4.42225  2.77519  2.73123  3.46354  2.40513  3.72494  3.29354  2.67741  2.69355  4.24690  2.90347  2.73739  3.18146  2.89801  2.37887  2.77519  2.98518  4.58477  3.61503
          0.03106  3.88316  4.60551  0.61958  0.77255  0.48576  0.95510
    113   2.87675  4.98991  3.22170  2.65911  4.40213  3.52714  3.58977  3.75489  1.36308  3.26773  4.13609  3.08881  3.93272  2.73474  2.01456  2.89254  2.93201  3.43768  5.38105  4.16830    113 k - - -
          2.68618  4.42225  2.77519  2.73123  3.46354  2.40513  3.72494  3.29354  2.67741  2.69355  4.24690  2.90347  2.73739  3.18146  2.89801  2.37887  2.77519  2.98518  4.58477  3.61503
          0.03106  3.88316  4.60551  0.61958  0.77255  0.48576  0.95510
    114   1.18427  4.26181  3.23025  2.98114  3.92736  3.05909  3.80561  3.31098  2.98754  3.05909  4.01544  3.24510  3.75120  3.36069  3.28228  2.53806  2.80296  2.94720  5.34575  4.05650    114 a - - -
          2.68618  4.42225  2.77519  2.73123  3.46354  2.40513  3.72494  3.29354  2.67741  2.69355  4.24690  2.90347  2.73739  3.18146  2.89801  2.37887  2.77519  2.98518  4.58477  3.61503
          0.03106  3.88316  4.60551  0.61958  0.77255  0.48576  0.95510
    115   2.88892  4.87526  2.90967  2.66439  4.04528  3.37290  3.82285  3.67751  2.48439  3.17882  4.20620  3.12428  3.92640  1.21516  2.76844  2.93614  3.18580  3.40646  5.31531  4.00971    115 q - - -
          2.68618  4.42225  2.77519  2.73123  3.46354  2.40513  3.72494  3.29354  2.67741  2.69355  4.24690  2.90347  2.73739  3.18146  2.89801  2.37887  2.77519  2.98518  4.58477  3.61503
          0.03106  3.88316  4.60551  0.61958  0.77255  0.48576  0.95510
    116   2.62849  4.92832  2.32439  2.25529  4.29697  3.16728  3.64710  3.74687  2.50306  3.31338  4.12591  2.09792  3.75784  2.71883  2.99352  2.34594  2.76006  3.29809  5.51771  4.13490    116 n - - -
          2.68618  4.42225  2.77519  2.73123  3.46354  2.40513  3.72494  3.29354  2.67741  2.69355  4.24690  2.90347  2.73739  3.18146  2.89801  2.37887  2.77519  2.98518  4.58477  3.61503
          0.03106  3.88316  4.60551  0.61958  0.77255  0.48576  0.95510
    117   2.89503  5.07107  2.43271  1.09893  4.46331  3.12238  3.82225  3.91903  2.70368  3.53186  4.45416  2.87703  3.85455  3.02389  3.13109  2.87073  3.20043  3.56974  5.62964  4.31817    117 e - - -
          2.68618  4.42225  2.77519  2.73123  3.46354  2.40513  3.72494  3.29354  2.67741  2.69355  4.24690  2.90347  2.73739  3.18146  2.89801  2.37887  2.77519  2.98518  4.58477  3.61503
          0.03106  3.88316  4.60551  0.61958  0.77255  0.48576  0.95510
    118   3.03939  4.45497  4.35113  3.96722  3.38124  4.07828  4.69325  1.06476  3.79557  1.96492  3.31476  4.21105  4.50833  4.14266  3.99090  3.57449  3.33831  1.84589  5.27438  4.01370    118 i - - -
          2.68618  4.42225  2.77519  2.73123  3.46354  2.40513  3.72494  3.29354  2.67741  2.69355  4.24690  2.90347  2.73739  3.18146  2.89801  2.37887  2.77519  2.98518  4.58477  3.61503
          0.03106  3.88316  4.60551  0.61958  0.77255  0.48576  0.95510
    119   3.00084  5.13116  0.90284  2.34116  4.50954  3.21854  3.94010  4.10009  3.02618  3.70645  4.68464  2.89813  3.87208  3.17916  3.54397  2.96188  3.33959  3.73809  5.67609  4.38048    119 d - - -
          2.68618  4.42225  2.77519  2.73123  3.46354  2.40513  3.72494  3.29354  2.67741  2.69355  4.24690  2.90347  2.73739  3.18146  2.89801  2.37887  2.77519  2.98518  4.58477  3.61503
          0.03106  3.88316  4.60551  0.61958  0.77255  0.48576  0.95510
    120   2.79053  4.91145  3.13170  2.58912  4.21086  3.48945  3.58873  3.63816  2.06035  3.00357  4.03322  2.71467  3.89361  2.58426  1.66879  2.81543  3.00173  3.32463  5.31097  4.04725    120 r - - -
          2.68618  4.42225  2.77519  2.73123  3.46354  2.40513  3.72494  3.29354  2.67741  2.69355  4.24690  2.90347  2.73739  3.18146  2.89801  2.37887  2.77519  2.98518  4.58477  3.61503
          0.03106  3.88316  4.60551  0.61958  0.77255  0.48576  0.95510
    121   3.36280  4.73159  4.25139  3.88242  1.76907  4.14264  3.45488  3.13366  3.75068  2.52668  3.76526  3.85480  4.48779  3.86035  3.88903  3.50644  3.59843  3.04280  3.65750  1.11237    121 y - - -
          2.68618  4.42225  2.77519  2.73123  3.46354  2.40513  3.72494  3.29354  2.67741  2.69355  4.24690  2.90347  2.73739  3.18146  2.89801  2.37887  2.77519  2.98518  4.58477  3.61503
          0.03106  3.88316  4.60551  0.61958  0.77255  0.48576  0.95510
    122   3.15170  4.60039  4.38073  3.89359  3.05319  4.21159  4.53867  2.18374  3.63375  0.96161  2.83536  4.18350  4.52856  3.95771  3.82351  3.60624  3.40949  2.24830  5.04044  3.80345    122 l - - -
          2.68618  4.42225  2.77519  2.73123  3.46354  2.40513  3.72494  3.29354  2.67741  2.69355  4.24690  2.90347  2.73739  3.18146  2.89801  2.37887  2.77519  2.98518  4.58477  3.61503
          0.03106  3.88316  4.60551  0.61958  0.77255  0.48576  0.95510
    123   2.95863  5.07896  3.33523  2.70285  4.47518  3.59475  3.43763  3.85376  1.47007  3.31629  4.18026  3.11949  3.96676  2.70092  1.65666  2.95831  3.13151  3.53753  5.37598  4.18173    123 k - - -
          2.68618  4.42225  2.77519  2.73123  3.46354  2.40513  3.72494  3.29354  2.67741  2.69355  4.24690  2.90347  2.73739  3.18146  2.89801  2.37887  2.77519  2.98518  4.58477  3.61503
          0.03106  3.88316  4.60551  0.61958  0.77255  0.48576  0.95510
    124   3.12976  4.48926  4.59386  4.07731  3.19374  4.36130  4.72960  1.43249  3.90282  1.34489  3.04460  4.34992  4.63047  4.15593  4.08901  3.73092  3.37595  1.88889  5.19404  4.00350    124 l - - -
          2.68618  4.42225  2.77519  2.73123  3.46354  2.40513  3.72494  3.29354  2.67741  2.69355  4.24690  2.90347  2.73739  3.18146  2.89801  2.37887  2.77519  2.98518  4.58477  3.61503
          0.03106  3.88316  4.60551  0.61958  0.77255  0.48576  0.95510
    125   3.00982  4.36505  4.57334  4.04231  3.40920  4.29884  4.76353  1.49610  3.92618  1.92161  3.02009  4.30395  4.60084  4.18427  4.14263  3.65194  3.26386  1.28510  5.33470  4.15218    125 v - - -
          2.68618  4.42225  2.77519  2.73123  3.46354  2.40513  3.72494  3.29354  2.67741  2.69355  4.24690  2.90347  2.73739  3.18146  2.89801  2.37887  2.77519  2.98518  4.58477  3.61503
          0.03106  3.88316  4.60551  0.61958  0.77255  0.48576  0.95510
    126   2.76524  4.52099  3.37353  3.21397  4.20853  3.20789  4.29068  3.75653  3.27216  3.38227  4.43246  3.51968  0.80799  3.66061  3.51662  2.93302  3.20760  3.40070  5.39231  4.32929    126 p - - -
          2.68618  4.42225  2.77519  2.73123  3.46354  2.40513  3.72494  3.29354  2.67741  2.69355  4.24690  2.90347  2.73739  3.18146  2.89801  2.37887  2.77519  2.98518  4.58477  3.61503
          0.03106  3.88316  4.60551  0.61958  0.77255  0.48576  0.95510
    127   3.16711  4.62612  4.20671  3.84646  3.13953  3.99582  4.49883  2.34399  3.61411  0.86214  3.15887  4.12091  4.42924  3.97988  3.78849  3.56771  3.46082  2.38413  5.02286  3.74869    127 l - - -
          2.68618  4.42225  2.77519  2.73123  3.46354  2.40513  3.72494  3.29354  2.67741  2.69355  4.24690  2.90347  2.73739  3.18146  2.89801  2.37887  2.77519  2.98518  4.58477  3.61503
          0.03106  3.88316  4.60551  0.61958  0.77255  0.48576  0.95510
    128   3.06608  4.45300  4.47640  4.01694  3.30876  4.24000  4.71149  1.16224  3.82276  1.78772  3.20981  4.27404  4.58896  4.14860  4.02420  3.65022  3.33835  1.78859  5.25517  3.99519    128 i - - -
          2.68618  4.42225  2.77519  2.73123  3.46354  2.40513  3.72494  3.29354  2.67741  2.69355  4.24690  2.90347  2.73739  3.18146  2.89801  2.37887  2.77519  2.98518  4.58477  3.61503
          0.03106  3.88316  4.60551  0.61958  0.77255  0.48576  0.95510
    129   2.32814  4.26063  3.15454  2.88271  4.03601  3.03873  3.99873  3.35213  2.88358  3.13756  4.02817  2.92709  3.72160  3.26435  3.19708  2.43474  1.44018  2.95797  5.41004  4.13667    129 t - - -
          2.68618  4.42225  2.77519  2.73123  3.46354  2.40513  3.72494  3.29354  2.67741  2.69355  4.24690  2.90347  2.73739  3.18146  2.89801  2.37887  2.77519  2.98518  4.58477  3.61503
          0.03106  3.88316  4.60551  0.61958  0.77255  0.48576  0.95510
    130   3.15919  4.59919  4.40896  3.90673  3.05119  4.24083  4.55541  2.17382  3.65695  0.96587  2.76299  4.20197  4.54020  3.96544  3.84711  3.62362  3.41071  2.24431  5.04983  3.83333    130 l - - -
          2.68618  4.42225  2.77519  2.73123  3.46354  2.40513  3.72494  3.29354  2.67741  2.69355  4.24690  2.90347  2.73739  3.18146  2.89801  2.37887  2.77519  2.98518  4.58477  3.61503
          0.03106  3.88316  4.60551  0.61958  0.77255  0.48576  0.95510
    131   2.53515  4.27875  4.05046  3.68596  3.62479  3.63473  4.53749  2.04232  3.57201  2.30405  3.52764  3.86900  4.21202  3.91939  3.80697  3.07901  3.05522  1.13226  5.39237  4.14344    131 v - - -
          2.68618  4.42225  2.77519  2.73123  3.46354  2.40513  3.72494  3.29354  2.67741  2.69355  4.24690  2.90347  2.73739  3.18146  2.89801  2.37887  2.77519  2.98518  4.58477  3.61503
          0.03106  3.88316  4.60551  0.61958  0.77255  0.48576  0.95510
    132   2.78696  5.06058  1.23996  2.21053  4.46881  3.16229  3.80284  3.88507  2.81762  3.54609  4.46301  2.76238  3.80152  2.99866  3.35099  2.75686  2.88175  3.51389  5.74405  4.31512    132 d - - -
          2.68618  4.42225  2.77519  2.73123  3.46354  2.40513  3.72494  3.29354  2.67741  2.69355  4.24690  2.90347  2.73739  3.18146  2.89801  2.37887  2.77519  2.98518  4.58477  3.61503
          0.03106  3.88316  4.60551  0.61958  0.77255  0.48576  0.95510
    133   2.71280  4.81241  2.58126  2.44462  4.18365  3.20211  3.80997  3.78288  2.56120  3.41335  4.32269  1.36922  3.82266  3.03368  3.00577  2.74858  3.05868  3.40811  5.47075  4.08885    133 n - - -
          2.68618  4.42225  2.77519  2.73123  3.46354  2.40513  3.72494  3.29354  2.67741  2.69355  4.24690  2.90347  2.73739  3.18146  2.89801  2.37887  2.77519  2.98518  4.58477  3.61503
          0.03106  3.88316  4.60551  0.61958  0.77255  0.48576  0.95510
    134   1.52988  4.35602  3.05393  2.71512  3.94531  3.13347  3.44583  3.35830  2.73085  3.04036  3.90122  3.00589  3.74131  3.09741  3.08757  2.42966  2.67118  2.99118  5.29737  4.01791    134 a - - -
          2.68618  4.42225  2.77519  2.73123  3.46354  2.40513  3.72494  3.29354  2.67741  2.69355  4.24690  2.90347  2.73739  3.18146  2.89801  2.37887  2.77519  2.98518  4.58477  3.61503
          0.03106  3.88316  4.60551  0.61958  0.77255  0.48576  0.95510
    135   3.01724  4.85593  3.50896  3.01759  4.21322  3.50339  3.83158  3.75554  2.24108  3.26951  4.26926  3.37659  4.00532  3.05125  0.96218  3.10081  3.28238  3.47898  5.29184  4.13810    135 r - - -
          2.68618  4.42225  2.77519  2.73123  3.46354  2.40513  3.72494  3.29354  2.67741  2.69355  4.24690  2.90347  2.73739  3.18146  2.89801  2.37887  2.77519  2.98518  4.58477  3.61503
          0.03106  3.88316  4.60551  0.61958  0.77255  0.48576  0.95510
    136   2.98407  4.36187  4.49096  3.96248  3.10603  4.23208  4.64887  1.69524  3.85964  1.89658  3.21383  4.22367  4.54713  4.10605  4.08093  3.57877  3.23875  1.22827  5.21613  3.97973    136 v - - -
          2.68618  4.42225  2.77519  2.73123  3.46354  2.40513  3.72494  3.29354  2.67741  2.69355  4.24690  2.90347  2.73739  3.18146  2.89801  2.37887  2.77519  2.98518  4.58477  3.61503
          0.03106  3.88316  4.60551  0.61958  0.77255  0.48576  0.95510
    137   2.96762  5.00154  3.37091  2.77768  4.40361  3.57616  3.61085  3.78377  1.78378  3.28015  4.17733  3.17247  3.98188  2.76568  1.31839  2.99296  3.16140  3.48342  5.35639  4.17424    137 r - - -
          2.68618  4.42225  2.77519  2.73123  3.46354  2.40513  3.72494  3.29354  2.67741  2.69355  4.24690  2.90347  2.73739  3.18146  2.89801  2.37887  2.77519  2.98518  4.58477  3.61503
          0.03106  3.88316  4.60551  0.61958  0.77255  0.48576  0.95510
    138   2.87674  5.21162  2.18482  1.20354  4.52618  3.21969  3.75336  3.98816  2.68820  3.57694  4.46716  2.75332  3.82343  2.93688  3.18327  2.81356  3.16817  3.62251  5.72200  4.32112    138 e - - -
          2.68618  4.42225  2.77519  2.73123  3.46354  2.40513  3.72494  3.29354  2.67741  2.69355  4.24690  2.90347  2.73739  3.18146  2.89801  2.37887  2.77519  2.98518  4.58477  3.61503
          0.03106  3.88316  4.60551  0.61958  0.77255  0.48576  0.95510
    139   2.95613  4.96062  3.36946  2.80178  4.34957  3.55571  3.63778  3.75237  1.87945  3.26271  4.17457  3.19073  3.98079  2.80175  1.26101  2.99332  3.16468  3.45589  5.34249  4.15422    139 r - - -
          2.68618  4.42225  2.77519  2.73123  3.46354  2.40513  3.72494  3.29354  2.67741  2.69355  4.24690  2.90347  2.73739  3.18146  2.89801  2.37887  2.77519  2.98518  4.58477  3.61503
          0.03106  3.88316  4.60551  0.61958  0.77255  0.48576  0.95510
    140   3.18599  4.56664  4.56867  4.02016  2.63166  4.36422  4.54629  2.08311  3.88589  1.01106  2.81305  4.29683  4.58818  4.04944  4.05897  3.69759  3.41172  2.23657  4.92405  3.67343    140 l - - -
          2.68618  4.42225  2.77519  2.73123  3.46354  2.40513  3.72494  3.29354  2.67741  2.69355  4.24690  2.90347  2.73739  3.18146  2.89801  2.37887  2.77519  2.98518  4.58477  3.61503
          0.03106  3.88316  4.60551  0.61958  0.77255  0.48576  0.95510
    141   2.96119  5.07483  2.49167  1.01027  4.42234  3.28075  3.86827  3.87836  2.75012  3.49368  4.46708  2.93855  3.88579  3.08360  3.16020  2.94240  3.26546  3.56103  5.59189  4.31395    141 e - - -
          2.68618  4.42225  2.77519  2.73123  3.46354  2.40513  3.72494  3.29354  2.67741  2.69355  4.24690  2.90347  2.73739  3.18146  2.89801  2.37887  2.77519  2.98518  4.58477  3.61503
          0.03106  3.88316  4.60551  0.61958  0.77255  0.48576  0.95510
    142   2.47779  4.44757  2.82241  2.60847  3.58966  3.44355  3.54209  2.88826  2.57683  2.66979  3.45720  3.07549  3.83101  2.91299  2.88983  2.67397  2.77274  2.52293  4.98223  2.91940    142 a - - -
          2.68618  4.42225  2.77519  2.73123  3.46354  2.40513  3.72494  3.29354  2.67741  2.69355  4.24690  2.90347  2.73739  3.18146  2.89801  2.37887  2.77519  2.98518  4.58477  3.61503
          0.03106  3.88316  4.60551  0.61958  0.77255  0.48576  0.95510
    143   3.03939  4.45497  4.35113  3.96722  3.38124  4.07828  4.69325  1.06476  3.79557  1.96492  3.31476  4.21105  4.50833  4.14266  3.99090  3.57449  3.33831  1.84589  5.27438  4.01370    143 i - - -
          2.68618  4.42225  2.77519  2.73123  3.46354  2.40513  3.72494  3.29354  2.67741  2.69355  4.24690  2.90347  2.73739  3.18146  2.89801  2.37887  2.77519  2.98518  4.58477  3.61503
          0.03106  3.88316  4.60551  0.61958  0.77255  0.48576  0.95510
    144   2.82163  5.28101  2.10849  1.40489  4.56819  3.12318  3.67904  4.05123  2.59742  3.57782  4.41695  2.68970  3.79144  2.65681  3.11967  2.74154  3.09415  3.65741  5.75167  4.30470    144 e - - -
          2.68618  4.42225  2.77519  2.73123  3.46354  2.40513  3.72494  3.29354  2.67741  2.69355  4.24690  2.90347  2.73739  3.18146  2.89801  2.37887  2.77519  2.98518  4.58477  3.61503
          0.03106  3.88316  4.60551  0.61958  0.77255  0.48576  0.95510
    145   2.75338  4.87815  3.20167  2.58263  4.17010  3.50819  3.49091  3.56437  1.79458  3.11624  3.64475  3.04250  3.88081  2.72053  1.86596  2.70921  2.95473  3.25655  5.28016  3.89530    145 k - - -
          2.68618  4.42225  2.77519  2.73123  3.46354  2.40513  3.72494  3.29354  2.67741  2.69355  4.24690  2.90347  2.73739  3.18146  2.89801  2.37887  2.77519  2.98518  4.58477  3.61503
          0.03106  3.88316  4.60551  0.61958  0.77255  0.48576  0.95510
    146   3.00084  5.13116  0.90284  2.34116  4.50954  3.21854  3.94010  4.10009  3.02618  3.70645  4.68464  2.89813  3.87208  3.17916  3.54397  2.96188  3.33959  3.73809  5.67609  4.38048    146 d - - -
          2.68618  4.42225  2.77519  2.73123  3.46354  2.40513  3.72494  3.29354  2.67741  2.69355  4.24690  2.90347  2.73739  3.18146  2.89801  2.37887  2.77519  2.98518  4.58477  3.61503
          0.03106  3.88316  4.60551  0.61958  0.77255  0.48576  0.95510
    147   2.83590  4.99564  2.73770  2.42052  4.28197  3.38047  3.66309  3.73800  2.18401  3.27952  4.17942  2.94846  3.88137  1.56485  2.54578  2.83674  3.08403  3.42151  5.43549  4.12641    147 q - - -
          2.68618  4.42225  2.77519  2.73123  3.46354  2.40513  3.72494  3.29354  2.67741  2.69355  4.24690  2.90347  2.73739  3.18146  2.89801  2.37887  2.77519  2.98518  4.58477  3.61503
          0.03106  3.88316  4.60551  0.61958  0.77255  0.48576  0.95510
    148   2.56533  3.31350  3.32639  2.75703  3.19074  3.49383  3.32919  2.89242  2.63188  2.57755  3.47075  3.18119  3.87842  3.00593  2.35241  2.74110  2.79727  2.65684  4.83586  3.34981    148 r - - -
          2.68618  4.42225  2.77519  2.73123  3.46354  2.40513  3.72494  3.29354  2.67741  2.69355  4.24690  2.90347  2.73739  3.18146  2.89801  2.37887  2.77519  2.98518  4.58477  3.61503
          0.03106  3.88316  4.60551  0.61958  0.77255  0.48576  0.95510
    149   2.87364  5.23535  2.14292  1.22251  4.54490  3.21395  3.74460  4.01100  2.68852  3.59119  4.47470  2.73625  3.81795  2.92517  3.19563  2.80456  3.16362  3.63964  5.74070  4.32759    149 e - - -
          2.68618  4.42225  2.77519  2.73123  3.46354  2.40513  3.72494  3.29354  2.67741  2.69355  4.24690  2.90347  2.73739  3.18146  2.89801  2.37887  2.77519  2.98518  4.58477  3.61503
          0.03106  3.88316  4.60551  0.61958  0.77255  0.48576  0.95510
    150   3.26228  4.74694  3.85389  3.58515  2.29333  3.84249  3.62315  3.26997  3.44236  2.72118  3.94386  3.73644  4.31602  3.74584  3.62393  3.39796  3.54897  3.14101  3.93755  0.94819    150 y - - -
          2.68618  4.42225  2.77519  2.73123  3.46354  2.40513  3.72494  3.29354  2.67741  2.69355  4.24690  2.90347  2.73739  3.18146  2.89801  2.37887  2.77519  2.98518  4.58477  3.61503
          0.03106  3.88316  4.60551  0.61958  0.77255  0.48576  0.95510
    151   2.25286  4.15768  3.37994  3.05014  4.00708  3.00004  4.07938  3.24274  3.00829  3.06427  3.96960  3.25788  3.70107  3.36220  3.30781  2.15968  1.48342  2.77434  5.41059  4.16945    151 t - - -
          2.68618  4.42225  2.77519  2.73123  3.46354  2.40513  3.72494  3.29354  2.67741  2.69355  4.24690  2.90347  2.73739  3.18146  2.89801  2.37887  2.77519  2.98518  4.58477  3.61503
          0.03106  3.88316  4.60551  0.61958  0.77255  0.48576  0.95510
    152   3.19828  4.59241  4.49018  3.99661  2.34079  4.28518  4.36108  2.25427  3.85269  1.03118  2.95112  4.22588  4.55711  4.02668  4.01648  3.65318  3.43651  2.34237  4.69578  3.28759    152 l - - -
          2.68618  4.42225  2.77519  2.73123  3.46354  2.40513  3.72494  3.29354  2.67741  2.69355  4.24690  2.90347  2.73739  3.18146  2.89801  2.37887  2.77519  2.98518  4.58477  3.61503
          0.03106  3.88316  4.60551  0.61958  0.77255  0.48576  0.95510
    153   2.73252  5.32975  1.33981  1.92259  4.64182  3.17357  3.72713  4.10335  2.73718  3.66814  4.53587  2.66224  3.79476  2.90082  3.31087  2.77020  3.15704  3.70693  5.85690  4.37796    153 d - - -
          2.68618  4.42225  2.77519  2.73123  3.46354  2.40513  3.72494  3.29354  2.67741  2.69355  4.24690  2.90347  2.73739  3.18146  2.89801  2.37887  2.77519  2.98518  4.58477  3.61503
          0.03106  3.88316  4.60551  0.61958  0.77255  0.48576  0.95510
    154   2.66123  5.28830  1.91474  1.45475  4.59322  3.19685  3.69281  4.05474  2.65011  3.60378  4.44803  2.67787  3.78671  2.85508  3.20156  2.73744  3.10038  3.65812  5.78952  4.32798    154 e - - -
          2.68618  4.42225  2.77519  2.73123  3.46354  2.40513  3.72494  3.29354  2.67741  2.69355  4.24690  2.90347  2.73739  3.18146  2.89801  2.37887  2.77519  2.98518  4.58477  3.61503
          0.03106  3.88316  4.60551  0.61958  0.77255  0.48576  0.95510
    155   2.84191  5.29759  2.06622  1.35578  4.58568  3.21136  3.69156  4.05668  2.52957  3.59710  4.44626  2.68978  3.79774  2.85579  3.13914  2.75878  3.11766  3.66719  5.76994  4.32233    155 e - - -
          2.68618  4.42225  2.77519  2.73123  3.46354  2.40513  3.72494  3.29354  2.67741  2.69355  4.24690  2.90347  2.73739  3.18146  2.89801  2.37887  2.77519  2.98518  4.58477  3.61503
          0.03106  3.88316  4.60551  0.61958  0.77255  0.48576  0.95510
    156   2.92815  5.25327  1.08803  2.12188  4.58701  3.18281  3.81930  4.10103  2.87262  3.69925  4.62302  2.74420  3.82888  3.02170  3.42940  2.85438  3.24716  3.72207  5.79755  4.38453    156 d - - -
          2.68618  4.42225  2.77519  2.73123  3.46354  2.40513  3.72494  3.29354  2.67741  2.69355  4.24690  2.90347  2.73739  3.18146  2.89801  2.37887  2.77519  2.98518  4.58477  3.61503
          0.03106  3.88316  4.60551  0.61958  0.77255  0.48576  0.95510
    157   2.80506  4.96780  3.21489  2.54865  4.31022  3.52788  3.55813  3.68428  1.77210  3.20140  3.67406  3.04485  3.89651  2.49222  1.79930  2.81678  2.99719  3.36542  5.33756  4.09864    157 k - - -
          2.68618  4.42225  2.77519  2.73123  3.46354  2.40513  3.72494  3.29354  2.67741  2.69355  4.24690  2.90347  2.73739  3.18146  2.89801  2.37887  2.77519  2.98518  4.58477  3.61503
          0.03106  3.88316  4.60551  0.61958  0.77255  0.48576  0.95510
    158   2.83342  5.06622  3.07120  2.35975  4.43338  3.50219  3.22162  3.82253  1.56152  3.30658  4.13812  2.99935  3.89054  2.64961  2.05564  2.82013  3.02695  3.48206  5.40865  4.15616    158 k - - -
          2.68618  4.42225  2.77519  2.73123  3.46354  2.40513  3.72494  3.29354  2.67741  2.69355  4.24690  2.90347  2.73739  3.18146  2.89801  2.37887  2.77519  2.98518  4.58477  3.61503
          0.03106  3.88316  4.60551  0.61958  0.77255  0.48576  0.95510
    159   2.63795  4.31705  4.21913  3.68645  3.43892  4.00485  4.47539  1.89282  3.56110  1.95750  3.14951  3.97706  4.38057  3.86662  3.81880  3.34268  3.11982  1.29589  5.23072  4.02416    159 v - - -
          2.68618  4.42225  2.77519  2.73123  3.46354  2.40513  3.72494  3.29354  2.67741  2.69355  4.24690  2.90347  2.73739  3.18146  2.89801  2.37887  2.77519  2.98518  4.58477  3.61503
          0.03106  3.88316  4.60551  0.61958  0.77255  0.48576  0.95510
    160   2.82291  4.96500  2.80936  2.48521  3.95945  3.40686  3.13259  3.71603  2.26656  3.22923  4.12905  2.97234  3.88685  1.62640  2.57492  2.82827  3.06495  3.40321  5.23269  3.83216    160 q - - -
          2.68618  4.42225  2.77519  2.73123  3.46354  2.40513  3.72494  3.29354  2.67741  2.69355  4.24690  2.90347  2.73739  3.18146  2.89801  2.37887  2.77519  2.98518  4.58477  3.61503
          0.03106  3.88316  4.60551  0.61958  0.77255  0.48576  0.95510
    161   2.72256  5.20811  1.62850  1.94264  4.51455  3.21368  3.66924  3.97902  2.59661  3.52187  4.34960  2.69813  3.77736  2.76257  3.13526  2.64964  2.74195  3.58601  5.71274  4.27095    161 d - - -
          2.68618  4.42225  2.77519  2.73123  3.46354  2.40513  3.72494  3.29354  2.67741  2.69355  4.24690  2.90347  2.73739  3.18146  2.89801  2.37887  2.77519  2.98518  4.58477  3.61503
          0.03106  3.88316  4.60551  0.61958  0.77255  0.48576  0.95510
    162   2.22436  4.24780  3.98765  3.51964  3.57711  3.63211  4.36682  2.09267  3.40510  2.30357  3.32204  3.75673  4.15635  3.73267  3.67206  3.01661  2.98015  1.35063  5.27273  4.04970    162 v - - -
          2.68618  4.42225  2.77519  2.73123  3.46354  2.40513  3.72494  3.29354  2.67741  2.69355  4.24690  2.90347  2.73739  3.18146  2.89801  2.37887  2.77519  2.98518  4.58477  3.61503
          0.03106  3.88316  4.60551  0.61958  0.77255  0.48576  0.95510
    163   3.09988  4.46441  4.55696  4.05941  3.26046  4.32496  4.73254  1.25295  3.87595  1.59516  3.13115  4.32604  4.62383  4.16447  4.07213  3.70772  3.35570  1.80889  5.23517  4.00976    163 i - - -
          2.68618  4.42225  2.77519  2.73123  3.46354  2.40513  3.72494  3.29354  2.67741  2.69355  4.24690  2.90347  2.73739  3.18146  2.89801  2.37887  2.77519  2.98518  4.58477  3.61503
          0.03106  3.88316  4.60551  0.61958  0.77255  0.48576  0.95510
    164   3.18427  4.58813  4.51114  3.96805  2.88103  4.33847  4.57535  2.16285  3.80551  0.98155  2.59613  4.26817  4.57570  4.01155  3.99192  3.67910  3.41462  2.25922  4.99989  3.79997    164 l - - -
          2.68618  4.42225  2.77519  2.73123  3.46354  2.40513  3.72494  3.29354  2.67741  2.69355  4.24690  2.90347  2.73739  3.18146  2.89801  2.37887  2.77519  2.98518  4.58477  3.61503
          0.03106  3.88316  4.60551  0.61958  0.77255  0.48576  0.95510
    165   2.76251  4.98486  2.80021  2.43268  4.36434  3.37614  3.61618  3.79226  1.61640  3.32278  4.16104  2.35062  3.84625  2.76561  2.47155  2.67358  3.00380  3.43707  5.45384  4.15178    165 k - - -
          2.68618  4.42225  2.77519  2.73123  3.46354  2.40513  3.72494  3.29354  2.67741  2.69355  4.24690  2.90347  2.73739  3.18146  2.89801  2.37887  2.77519  2.98518  4.58477  3.61503
          0.03106  3.88316  4.60551  0.61958  0.77255  0.48576  0.95510
    166   2.67759  4.81356  2.94510  2.49853  4.15528  3.37917  3.62995  3.57967  2.24649  3.14573  3.99586  2.97726  2.33649  2.43155  2.29770  2.71311  2.92601  3.25082  5.33706  4.04480    166 k - - -
          2.68618  4.42225  2.77519  2.73123  3.46354  2.40513  3.72494  3.29354  2.67741  2.69355  4.24690  2.90347  2.73739  3.18146  2.89801  2.37887  2.77519  2.98518  4.58477  3.61503
          0.03106  3.88316  4.60551  0.61958  0.77255  0.48576  0.95510
    167   2.77707  5.26116  1.91669  1.61904  4.54903  3.22491  3.65091  4.02911  2.44996  3.54850  4.36623  2.60969  3.77685  2.79997  3.08500  2.70107  3.04105  3.49280  5.72071  4.27270    167 e - - -
          2.68618  4.42225  2.77519  2.73123  3.46354  2.40513  3.72494  3.29354  2.67741  2.69355  4.24690  2.90347  2.73739  3.18146  2.89801  2.37887  2.77519  2.98518  4.58477  3.61503
          0.02101  3.87312        *  0.61958  0.77255  0.00000        *
//
