# Supplementary material for: Mix and match: Patchwork domain evolution of the land plant-specific Ca2+-permeable mechanosensitive channel MCA
Source: PLoS One. 2021 Apr 15;16(4):e0249735. doi: 10.1371/journal.pone.0249735 (PMC8049495; doi:10.1371/journal.pone.0249735)
Supplement: S19 Appendix — (ZIP) [file pone.0249735.s019.zip › S19_Appendix_MCAfunc_seed_hmm/MCAfunc.seed.fas]

>Q8L7E9_MCAC1_ARATH 
MSHSWDGLGEIASVAQLTGLDAVKLIGLIVKAANTAWMHKKNCRQFAQHLKLIGNLLEQL
KISEMKKYPETREPLEGLEDALRRSYLLVNSCRDRSYLYLLAMGWNIVYQFRKHQDEIDR
FLKIIPLITLVDNARIRERFEYIDRDQREYTLDEEDRHVQDVILKQE
>Q3EBY6_MCAC2_ARATH
MANSWDQLGEIASVAQLTGIDALKLIGMIVNAANTARMHKKNCRQFAHHLKLIRNLLEQI
KNSEMNQRSEILEPLQGLDDALRRSYILVKSCQEKSYLYLLAMGWNIVNQFEKAQNEIDL
FLKIVPLINMADNARIRERLEAIERDQREYTLDEEDRKVQDVILKQE
>tr|A0A1U8K7S2|A0A1U8K7S2_GOSHI/1-416 protein MID1-COMPLEMENTING ACTIVITY 1-like OS=Gossypium hirsutum OX=3635 GN=LOC107912837 PE=4 SV=1 
MASAWEHFGEVANEAQLAGFDAVRLIAMIGKAASTARMHKKNCRQFAQHLKLIGNLLEQL
KISELKRYPETREPLEQLEDALRRAYILVNSCQDRSYLYLLAMGWNIVYQFRKAQNGIDQ
YLKIVPLITLVDNSRVRERLEVIEKDQHEYTLDEEDRRVQDVILKPE
>tr|W1PMV8|W1PMV8_AMBTC/1-421 Uncharacterized protein OS=Amborella trichopoda OX=13333 GN=AMTR_s00152p00084120 PE=4 SV=1 
MAATWDQLGEIATVAQLTGLDAVKLIAMIARAATTARMHKKNCRQFAQHLKLIGNLLDQL
RISELKKYPGTREPLEGLEDALRRSYVLVNSCQDRSYLYLLAMGWNIVYQFRKAQGEIDR
YLRLVPLITLVDNARVKERLEVIEKDQREYTLDEDDEKVQDVILKPE
>tr|A0A1U8GNH9|A0A1U8GNH9_CAPAN/1-415 Cell number regulator 13 OS=Capsicum annuum OX=4072 GN=T459_11540 PE=4 SV=1 
m-----EFGEIANAAQLAGLDAVKLIGMIVQAASTARMHKKNCRQFAQHLKLIGNLLEQL
RITELKNYPETREPLEYLEDALRRSYILVNSCQDRSYLYLLAMGWNIVYQFRKAQNEIDQ
YLKIIPLITLVDNARVRERFEIIEKDQREYTLEAEDMKMQEVILKRD
>tr|I1LI39|I1LI39_SOYBN/1-416 Uncharacterized protein OS=Glycine max OX=3847 GN=100809825 PE=4 SV=1 
mA-SWDQMGELANVAQLTGVDAVRLIGMIVRAASTARMHKKNCRQFAQHLKLIGNLLEQL
KISELKKYPETREPLEQLEDALRRSYILVNSCQDRSYLYLLAMGWNIVYQFRKAQNEIDR
YLRLVPLITLVDNSRVRERLEVIEMDQREYTLDDEDQKAQTVIFKPE
>tr|I1J8I6|I1J8I6_SOYBN/1-415 Uncharacterized protein OS=Glycine max OX=3847 GN=100811369 PE=4 SV=1 
mA-SWDQMGELANVAQLTGVDAVRLIGMIVRAASTARMHKKNCRQFAQHLKLIGNLLEQL
KISELKKYPETREPLEQLEDALRRSYILVNSCQDRSYLYLLAMGWNIVYQFRKAQNEIDR
YLRLVPLITLVDNARVRERLEVIEMDQREYTLDDEDQKAQTVIFKPE
>tr|Q10RJ5|Q10RJ5_ORYSJ/1-418 Mid1-complementing activity 1 OS=Oryza sativa subsp. japonica OX=39947 GN=OsMCA1 PE=2 SV=1 
mA-SWENLGDVATVVQLTGLDAVRLISMIVKAASTARLHKRNCRRFAQHLKLIGGLLEQL
RVSELKKYPETREPLEQLEDALRRAYLLVHSCQDRSYLYLLAMGWNIVYQFRKAQNEIDN
YLRLVPLITLVDNARVRERMEYIERDQCEYSFDDEDKEVQDALLNPD
>tr|C5WXT4|C5WXT4_SORBI/1-420 Uncharacterized protein OS=Sorghum bicolor OX=4558 GN=SORBI_3001G499200 PE=4 SV=1 
mA-SWDNLGELSNIAQLTGLDAVKLISLIVRAASTARLHKRNCRRFAQHLKLIGGLLEQL
RVSELRKYPETREPLEQLEDALRRGYLLVNSCQDRSYLYLLAMGWNIVYQFRKAQSEIDN
YLRLVPLITLVDNARIRDRLEYIERDQCEYSFDEEDKKVQDALLNPD
>tr|K4AAF6|K4AAF6_SETIT/1-418 Uncharacterized protein OS=Setaria italica OX=4555 GN=101773657 PE=4 SV=1 
mA-SWDNLGELSNIAQLTGLDAVKLISLIVKAASTARMHKSNCRRFARHLKLIGGLLEQL
RVSELRKYPETREPLEQLEDALRRGYLLVNSCQDRSYLYLLAMGWNIVYQFRKAQSEIDN
YLRLVPLITLVDNARIRDRLEYIERDQCEYSFDEEDKKVQDALLNPD
>tr|A0A2C9WL19|A0A2C9WL19_MANES/1-419 Uncharacterized protein OS=Manihot esculenta OX=3983 GN=MANES_01G149200 PE=4 SV=1 
m-SSWEHLGEIANFAQLAGFDAVRLIGMIVKAANTARMHKKNCRQFAQHLKLIGNLLEQL
KISELKRYPETREPLEQLEDALRRSYILVNSCQDRSYLYLLAMGWNIVYQFRKAQNEIDR
YLRLVPLITLVDNARVRERLEDIEKDQFEYTFDEEDRRVQDVILKPE
>tr|A0A3B6JP86|A0A3B6JP86_WHEAT/1-415 Uncharacterized protein OS=Triticum aestivum OX=4565 PE=4 SV=1 
ma----NVGDLANIAQLTGLDAVRLIGLIVKAAATARMHKSNCRRFAQHLKLIGGLLEQL
RVSELKKYPETREPLEQLEDALRRGYLLVNSCQDRSYLYLLAMGWNIVYRFRTAQTEIDN
YLRLVPLITLVDNARVRERIEYIERDQCEYSLDEEDKEVQEALLNPD
>tr|A0A1S3XKR3|A0A1S3XKR3_TOBAC/1-419 protein MID1-COMPLEMENTING ACTIVITY 1-like OS=Nicotiana tabacum OX=4097 GN=LOC107766330 PE=4 SV=1 
mA-TWEHFGEVANFAQLAGLDAVRLIGMIVKAASTARMHKKNCRQFAQHLKLIGNLLEQL
KITELKKYPETREPLEYLEDALRRSYMLVQSCQDRSYLYLLAMGWNIVYQFRKAQNEIDQ
YLKIIPLITLVDNARVRERFEIIEKDQCEYTLEAEDMKVQEVILKRE
>tr|M4D592|M4D592_BRARP/1-419 Uncharacterized protein OS=Brassica rapa subsp. pekinensis OX=51351 PE=4 SV=1 
MSHSWDGLGEIASVAQLTGLDAVKLIGLIVKAANTAWMHKKTCRQFAQHLKLIGNLLEQL
KISEMKKYPETREPLEGLEDALRRSYILVNSCRDRSYLYLLAMGWNIVYQFRKAQDEIDR
FLKIIPLITLVDNARVRERLEYIDRDQFEYTLDEEDRHVQDVILKQE
>tr|A0A2C9WF24|A0A2C9WF24_MANES/1-419 Uncharacterized protein OS=Manihot esculenta OX=3983 GN=MANES_02G108200 PE=4 SV=1 
m-SSWEHFGEIANVAQLTGVDAVRLIGMIVKAASTARMHKKNCRQFAQHLKLIGNLLEQL
KISELKKYPETREPLEQLEDALRRSYILVNSCQDRSYLYLLAMGWNIVYQFRKAQNEIDR
YLRLVPLITLVDNARVRERLEDIQKDQHEYTLDEEDRKVQDVILKPE
>tr|A0A022QT97|A0A022QT97_ERYGU/1-413 Uncharacterized protein OS=Erythranthe guttata OX=4155 GN=MIMGU_mgv1a007258mg PE=4 SV=1 
m----AHFGEMANVAQLAGMDAASLIGMIVKAATTARMHKKNCRQFALHLKLIGNLLESL
RISELKKYPETREPLEQLEDALRRSYVLIHSCQDRSYLYLLAMGWNIVYQFRKAQSEIDR
YLKIIPLITLVDNARVRERFEMIERDQREYTLDEEDKKVQEMILKRE
>tr|A0A0K9RRL5|A0A0K9RRL5_SPIOL/1-412 Uncharacterized protein OS=Spinacia oleracea OX=3562 GN=SOVF_042180 PE=4 SV=1 
md--naGLGEVATIAQLTGLDAVKLIGLIVKAANTARMHRKNCRQFANHLKLIGNLLEQL
KISELKRYPETREPLEQLEDALRRSYILVHSCQDRSYLYLLAMGWNIVYQFRKAQNEIDR
YLKLVPLITLVDNARVREKLEYIEMDQREYTLDEEDQKVQQVIMKPE
>tr|A0A1U8N4I1|A0A1U8N4I1_GOSHI/1-418 protein MID1-COMPLEMENTING ACTIVITY 1-like OS=Gossypium hirsutum OX=3635 GN=LOC107943506 PE=4 SV=1 
mA-SWEHFGEIANVAQLAGFDAVRLIAMIVKAASTARMHKKSCRQFAQHLKLIGNLLEQL
KISELKKYPETREPLEQLEDALRRSYILVNSCQERSYLYVLAMGWNIVYQFRKAQSEIDR
YLKIVPLITLVDNARVRERLEVIEKDQHEYTLDEEDRRVQDVIMKPE
>tr|A0A0K9PMY3|A0A0K9PMY3_ZOSMR/1-402 Plant cadmium resistance 2 OS=Zostera marina OX=29655 GN=ZOSMA_1G03120 PE=4 SV=1 
m-SSWDQLGDLANLAQLTGIDAVRLIGMIVQAANTARMHKKNCKQFAKHLKLIGNLLEQL
KISDLNNYPETREPLEMLEDALRRSYILVNSCQGRSYLYLLAMGWNIVHQFKRAQNEIDR
YMRIIPLITLVDNHRVREKLEYIESDKCEYTLDEKDKEAQDVILSRN
>tr|A0A0K9RUI7|A0A0K9RUI7_SPIOL/1-409 Uncharacterized protein OS=Spinacia oleracea OX=3562 GN=SOVF_032510 PE=4 SV=1 
m-SNWETLNGFGNVAQLAGVNAVGLIGLIAEAANRARLHKKNCKKFAHHLKLIGNLLEQL
KITELKKYPETREPLEQLEDALKRSYLLVHSCQDKSYLYLLAMGWSIVNQFKRAQDEIDR
YLRIMPLLTLVTNARFKERLERIQRDQYDYTLEEDDRKLQTAILNQK
>tr|U5GEX3|U5GEX3_POPTR/1-419 Uncharacterized protein OS=Populus trichocarpa OX=3694 GN=POPTR_005G110000 PE=4 SV=1 
mA-TWEHLGEVANVVQLTGIDAVRLIAMIGKAATTARMHKKNCRQFAQHLKLIGNLLEQL
KISELKRYPETREPLEQLEDALRRSYLLVNSCQDRSYLYLLAMGWNIVYQFRKAQNEIDR
YLRLVPLITLVDNSRVRERLEDIERDQREYTLDDEDRRVQDVILKPD
>tr|G7JXK8|G7JXK8_MEDTR/1-416 MID1-complementing activity-like protein OS=Medicago truncatula OX=3880 GN=11421841 PE=4 SV=1 
mA-SWDHMGDFANIAQLTGVDAVKLIGMIVKAASTARMHKKNCRQFAMHLKLIGNLLEQL
KISELKRYPETREPLEQLEDALRRSYMLVHSCQDRSYLYLLAMGWNIVYQFRKAQNEIDR
YLRLVPLITLVDNARVRERLEVIEHDQREYTLDDEDQQAHTVILKPD
>tr|A0A2H3Z1V2|A0A2H3Z1V2_PHODC/1-421 cell number regulator 13-like OS=Phoenix dactylifera OX=42345 GN=LOC103719600 PE=4 SV=1 
MASSWDQLGEISNVAQLTGLDAVRLIGMIVKAASTARMHKKNCRHFAQHLKLIGNLLEQL
KISELKKYPETREPLEQLEDALRRSYILVNSCQDRSYLYLLAMGWNIVYQFKKAQVEIDR
YLRIVPLITLVDNTRVRERLEHIERDQREYTFDEEDRRVQDALLNPD
>tr|M0U802|M0U802_MUSAM/1-423 Uncharacterized protein OS=Musa acuminata subsp. malaccensis OX=214687 GN=103973653 PE=4 SV=1 
MASSWEYMGDMANVVQLTGLDAVRLIGMIVKAASVARMHKKNCRRFAQHLKLIGSLLEQL
KISELKRYPETREPLEQLEDALRRSYILVNSCQDRSYLYLLAMGWNIVYQFRRAQSEIDR
YLRLIPLITLVDKHRIRERLEYIERDQCEYSFDEEDRKVQDVLLNPV
>tr|A0A067FYV5|A0A067FYV5_CITSI/1-419 Uncharacterized protein OS=Citrus sinensis OX=2711 GN=CISIN_1g014734mg PE=4 SV=1 
mA-NWEHFGEIANVAQLAGFDAVRLIGMIVKAATTARMHKKNCRQFAQHLKLIGNLLEQL
KISELKKYPETREPLEQLEDALRRSYLLVNSCQDRSYLYLLAMGWNIVYQFRKAQTEIDR
YLKIVPLITLVDNARVRERLEDIEKDQREYTLDEEDQKMQDAILRRE
>tr|A0A251SFW8|A0A251SFW8_HELAN/1-420 Putative PLAC8 family protein OS=Helianthus annuus OX=4232 GN=MCA1 PE=4 SV=1 
MASAWDHFGDIANVAQLTGLDAVKLIGMIAQAANTARMHKKNCKQFAMHLKLIGNLLQQL
KISELKRYPETREPLEQLEDALRRSYILVNSCQDRSYFYLLAMGWNIVYQFRRAQNEIDN
YLKLIPLITLVDNARVRERLEYIGRDQHEYVLDDEDRKVQDVIMKPE
>tr|A0A251S5D2|A0A251S5D2_HELAN/1-413 Putative cell number regulator 13 OS=Helianthus annuus OX=4232 GN=CNR13 PE=4 SV=1 
MEGAWDHFGEIANVAQLTGLDAVRLIGMIVQAASTARMHKKNCKQFATHLKLIGNLLQQL
KISELKRYPETREPLEQLEEALRRSYILVNSCQDRSYLYLLAMGWNIVYQFRKAQNEIDR
YLKIIPLITLVDNARVRERLEYIEYDQREYTLDDEDRKVQDVIMKPD
>tr|A0A0A0L3N0|A0A0A0L3N0_CUCSA/1-418 Uncharacterized protein OS=Cucumis sativus OX=3659 GN=Csa_3G002640 PE=4 SV=1 
m-SSWETLGEIANVAQLTGIDAVRLISMIVKSASTARMHKKNCRQFAQHLKLIGNLLEQL
KISELKRYPETREPLEQLEEALRRSYILVNSCQDRSYLYLLAMGWNIVYQFRKAQNEIDR
YLRLVPLITLVDNARVRERLEDIEKDQREYTLDDDDKRIHEVILNPE
>tr|A0A1U8AG17|A0A1U8AG17_NELNU/1-420 protein MID1-COMPLEMENTING ACTIVITY 1-like OS=Nelumbo nucifera OX=4432 GN=LOC104603638 PE=4 SV=1 
MASAWDHLGEIGNVAQLTGLDAVRLIGMIVQAASTARMHKKNCRQFALHLKLIGNLLQQL
KISELKKYPETREPLEQLEDALRRSYILVNSCQDRSYLYLLAMGWNIVYQFRKAQQEIDR
YLKIIPLITLVDNARLKERLEDIERDQREYTLDEEDRKLHAVILKPE
>tr|A0A2I4FD78|A0A2I4FD78_JUGRE/1-421 protein MID1-COMPLEMENTING ACTIVITY 1 isoform X1 OS=Juglans regia OX=51240 GN=LOC108997692 PE=4 SV=1 
mA-SWDNLGELATVAQLTGLDAVKLIGLIVKAANTARLHKRNCRQFAQHLKLIGNLLEQL
KISELKRYPETREPLEQLEDALRRSYILVNSCQDRSYLYLLAMGWNIVYQFRKAQNEIDR
YLRLVPLITLVDNARVRERLEDIEKDQREYTLDEEDRRVQDVILNRD
>tr|M5VQ20|M5VQ20_PRUPE/1-416 Uncharacterized protein OS=Prunus persica OX=3760 GN=PRUPE_7G172600 PE=4 SV=1 
MASSWDHFGEIANVAQLTGLDAVRLIGMIVKAASTARMHKKNCRQFALHLKLIGNLLEQL
KISELKRYPETREPLEQLEEALRRSYILVNSCQDRSYLYLLAMGWNIVYQFRKAQNEIDR
YLKLVPLITLVDNARVRERLEDIEKDQREYTLDEEDRKVQDVILKPD
>tr|F5HS57|F5HS57_TOBAC/1-419 Mid1-complementing activity 1 OS=Nicotiana tabacum OX=4097 GN=NtMCA1 PE=2 SV=1 
mA-TWEHFGEVANFAQLAGLDAVRLIGMIVKAASTARMHKKNCRQFAQHLKLIGNLLEQL
KITELKKYPETREPLEYLEDALRRSYMLVHSCHDRSYLYLLAMGWNIVYQFRKAQNEIDQ
YLKIIPLITLVDNARVRERFEIIEKDQCEYTLEAEDMKVQEVILKRE
>tr|A0A1U8AUJ2|A0A1U8AUJ2_NELNU/1-409 protein MID1-COMPLEMENTING ACTIVITY 1-like OS=Nelumbo nucifera OX=4432 GN=LOC104604268 PE=4 SV=1 
MASAWDHIGEIGNVAQLAGMDAVRLIGMIVHAASTARMHKKNCKQFALHLKLIGNLLEQL
KISELKKYPETREPLEQLEDALRRSYILVNSCQDKSYLYLLAMGWNIVYQFRKAQQEIDR
YLKIVPLITLVDNARVKERLEDIERDQREYTLDEEDKKLHDVILKRD
>tr|M4DMK2|M4DMK2_BRARP/1-416 Uncharacterized protein OS=Brassica rapa subsp. pekinensis OX=51351 PE=4 SV=1 
MSHSWDGLGEIASVAQLTGLDAVKLIGLIVKAANTARMHKKNCRQFAQHLELIGNLLEQL
KLSEMKKYPETREPLEGLEDALRRSYVLVNSCRDRSYLYLLAMGWNIVYQFRKAQDEIDR
FLKIIPLITLVDNARVRERLEYIDRDQFEYTFAEEDRHVQDVILKQE
>tr|A0A078ICW6|A0A078ICW6_BRANA/1-416 BnaAnng08310D protein OS=Brassica napus OX=3708 GN=BnaAnng08310D PE=4 SV=1 
MSHSWDGLGEIASVAQLTGLDAVKLIGLIVKAANTAWMHKKNCRQFAQHLKLIGNLLEQL
KLSEMKKYPETREPLEGLEDALRRSYVLVNSCRDRSYLYLLAMGWNIVYQFRKAQDEIDR
FLKIIPLITLVDNARVRERLEYIDRDQFEYTFAEEDRHVQDVILKQE
>tr|A0A2I4EL05|A0A2I4EL05_JUGRE/1-420 protein MID1-COMPLEMENTING ACTIVITY 1-like OS=Juglans regia OX=51240 GN=LOC108990537 PE=4 SV=1 
m-SSWDNLGELATVAQLTGLDAVKLIGLIGKAANTARLHKRNCRQFAQHLKLIGNLLEQL
KISELKKYPETREPLEQLEDALRRSYILVNSCQDRSYLYLLAMGWNIVYQFRKAQNEIDR
YLRLVPLITLVDNARVRERLEDIEKDEREYTLDEEDRKVQDVILNPD
>tr|A0A1U8JUP9|A0A1U8JUP9_GOSHI/1-418 protein MID1-COMPLEMENTING ACTIVITY 1-like OS=Gossypium hirsutum OX=3635 GN=LOC107909472 PE=4 SV=1 
mA-SWEHFGEIANVAQLAGFDAVRLIAMIVKAASTARMHKKSCRQFAQHLKLIGNLLEQL
RISELKKYPETREPLEQLEDALRRSYILVNSCQERSYLYVLAMGWNIVYQFRKAQSEIDR
YLKIVPLITLVDNARVRERLEVIEKDQHEYTLDEEDRRVQDVIMKPE
>tr|I1MN21|I1MN21_SOYBN/1-415 Uncharacterized protein OS=Glycine max OX=3847 GN=100796645 PE=4 SV=2 
MASSWEYFGEIANVAQLTGIDAVRLIGMIVKAANTARMHKKNCRQFAQHLKLIGNLLDQL
KISELKKYPETREPLEQLEDALRRSYILVNSCQDRSYLYLLAMGWNIVYQFRKAQSEIDR
YLHLVPLISLVDNNRVRERLEVIEKDQCEYTLDDEEQKVQSVILKPE
>tr|A0A061DFA1|A0A061DFA1_THECC/1-421 PLAC8 family protein OS=Theobroma cacao OX=3641 GN=TCM_000158 PE=4 SV=1 
MASSWEHIGEVASVVQLAGFDAGRLIAMIAKAANTARMHKKNCRQFAQHLKLIGNLLEQL
KISELKRYPETREPLEQLEDALRRSYILVNSCQERSYLYLLAMGWNIVYQFRKAQNEIDR
YLKIVPLITLVDNARVRERLEVIEKDQHEYTLDDEDRRVQDVILKPE
>tr|F6H5I8|F6H5I8_VITVI/1-420 Uncharacterized protein OS=Vitis vinifera OX=29760 GN=VIT_00s0349g00020 PE=4 SV=1 
mA-TWEHFGEIANVAQLTGVDAVRLIGMIVSAANTARMHKKNCRQFAQHLKLIGNLLEQL
KISELKRYPEMREPLEQLEDSLRRGYILVNSCQDRSYLYLLAMGWNIVYQFRKAQNEIDR
YLKIIPLITLVDNARVRERLEDIEKDQREYTLDDEDKRVQDVILKPE
>tr|A0A3B6IWC2|A0A3B6IWC2_WHEAT/1-415 Uncharacterized protein OS=Triticum aestivum OX=4565 PE=4 SV=1 
mgSV----GDLANYAQLTGLDAVRLIGLIVKAAATARMHKSNCRRFAQHLKLIGGLLEQL
RVSELKKYPETREPLEQLEDALRRGYLLVNSCQDRSYLYLLAMGWNIVYRFRTAQTEIDN
YLRLVPLITLVDNARVRERIEYIERDQCEYSLDEEDKEVHEALLNPD
>tr|A0A2H3ZZX4|A0A2H3ZZX4_PHODC/1-421 cell number regulator 13-like isoform X1 OS=Phoenix dactylifera OX=42345 GN=LOC103721139 PE=4 SV=1 
MASSFDQLGEIANVAQLTGLDAVRLIGMIVKAAATARMHKKNCRKFAQHLKLIGNLLEQL
RISELKKYPETQEPLEQLEDALRRSYVLVNSCQDRSYLYLLAMGWNIVYQFRKAQSEIDR
YLKIIPLITLVDNTRVRERLEHIERDQREYTFDEEDKKVQDALLNPD
